# Supplementary material for: Diaqua­bis(5-bromo-2-hydroxy­benzoato)bis­(N-methyl­nicotinamide)zinc(II)
Source: Acta Crystallogr Sect E Struct Rep Online. 2010 Mar 13;66(Pt 4):m394–5. doi: 10.1107/S1600536810008834 (PMC2983787; doi:10.1107/S1600536810008834)
Supplement: Supplementary file 2 [file e-66-0m394-Isup2.hkl]

#
# h,k,l, Fc-squared, Fo-squared, sigma(Fo-squared) and status flag
#
data_I
_shelx_title ' pokus2 in P-1'
_shelx_refln_list_code          4
_shelx_F_calc_maximum      170.72
_exptl_crystal_F_000       404.00
_reflns_d_resolution_high  0.7965
 
loop_
 _symmetry_equiv_pos_as_xyz
 'x, y, z'
 '-x, -y, -z'
 
_cell_length_a     8.1600
_cell_length_b    10.1122
_cell_length_c    10.4291
_cell_angle_alpha  66.800
_cell_angle_beta   74.334
_cell_angle_gamma  80.743
 
_shelx_F_squared_multiplier     1.000
 
loop_
 _refln_index_h
 _refln_index_k
 _refln_index_l
 _refln_F_squared_calc
 _refln_F_squared_meas
 _refln_F_squared_sigma
 _refln_observed_status
   2   0   0     1028.86     1010.92      6.00 o
   3   0   0      216.67      260.37      2.63 o
   4   0   0     1475.01     1574.10     11.84 o
   5   0   0     2575.33     2557.15     24.64 o
   6   0   0       10.50        9.24      3.61 o
   7   0   0      871.85      862.12     11.20 o
   8   0   0       12.72       18.15      8.30 o
   9   0   0       43.39       31.18      7.94 o
  -9   1   0       19.31        7.08      7.35 o
  -8   1   0      146.46      150.65      6.98 o
  -7   1   0        9.59        9.19      3.32 o
  -6   1   0     1735.16     1701.49     19.05 o
  -5   1   0      181.50      193.49      2.83 o
  -4   1   0      494.77      470.87      3.43 o
  -3   1   0     1341.37     1449.71      5.61 o
  -2   1   0     1007.75     1053.42      4.32 o
  -1   1   0     8641.63     8232.52     34.26 o
   1   1   0      975.45     1052.19      3.57 o
   2   1   0     1363.09     1483.22      6.17 o
   3   1   0      256.23      231.77      2.69 o
   4   1   0     1552.76     1538.65     14.22 o
   5   1   0       72.05       55.99      1.69 o
   6   1   0     1093.44     1056.22     22.11 o
   7   1   0      135.89      144.03      6.98 o
   8   1   0       50.74       43.20      7.91 o
   9   1   0      147.80      166.73      9.86 o
  -9   2   0       11.60       13.29      7.75 o
  -8   2   0        1.70        4.97      5.77 o
  -7   2   0     1283.62     1251.72     14.40 o
  -6   2   0       19.67       19.54      2.19 o
  -5   2   0      747.57      677.27      5.05 o
  -4   2   0     1592.94     1759.31      8.41 o
  -3   2   0      300.56      292.47      2.42 o
  -2   2   0     4499.70     4576.62     14.15 o
  -1   2   0      151.91      162.36      1.06 o
   0   2   0     4514.28     4588.30     12.46 o
   1   2   0     4944.58     4990.72     17.04 o
   2   2   0     5631.51     5978.23     26.99 o
   3   2   0     2428.22     2233.48      9.64 o
   4   2   0        5.91        5.29      2.04 o
   5   2   0     1513.02     1501.17     22.25 o
   6   2   0      222.25      223.58      5.77 o
   7   2   0        0.51       -0.19      5.98 o
   8   2   0      202.69      221.84      9.89 o
   9   2   0        2.30        2.14      7.67 o
  -9   3   0       16.17       16.51      6.75 o
  -8   3   0      367.34      362.04      8.79 o
  -7   3   0       48.31       48.78      4.98 o
  -6   3   0      164.23      155.91      2.71 o
  -5   3   0      929.94      969.63      5.78 o
  -4   3   0      115.03      121.63      1.73 o
  -3   3   0     7198.21     7379.29     29.01 o
  -2   3   0     1324.16     1476.15      5.68 o
  -1   3   0     1575.14     1489.27      5.24 o
   0   3   0      214.26      221.86      1.21 o
   1   3   0      146.01      132.16      1.21 o
   2   3   0     1122.78     1103.04      4.73 o
   3   3   0      730.96      742.97      4.88 o
   4   3   0     5451.98     5461.36     28.10 o
   5   3   0      687.43      713.00      6.47 o
   6   3   0      360.44      353.59      4.27 o
   7   3   0      162.60      176.68      5.37 o
   8   3   0        0.05        1.26      7.48 o
   9   3   0       19.73       18.71      8.74 o
  -9   4   0      313.76      322.25      9.91 o
  -8   4   0        7.54        6.20      5.88 o
  -7   4   0      442.06      430.91      6.44 o
  -6   4   0      158.59      168.51      3.87 o
  -5   4   0      169.69      176.72      2.99 o
  -4   4   0     1985.06     1996.87      7.46 o
  -3   4   0      641.02      578.01      2.46 o
  -2   4   0     3075.84     3048.54     10.74 o
  -1   4   0       69.20       57.34      1.37 o
   0   4   0       21.01       20.72      0.93 o
   1   4   0     1248.02     1152.33      4.07 o
   2   4   0      115.55      113.47      1.30 o
   3   4   0      738.99      665.44      4.62 o
   4   4   0      649.86      637.38      4.11 o
   5   4   0      439.14      448.48      3.62 o
   6   4   0       13.09       11.46      3.64 o
   7   4   0        3.57        1.97      4.58 o
   8   4   0      139.28      140.97      7.77 o
   9   4   0       13.56       12.66      7.52 o
  -8   5   0      124.41      116.60      7.51 o
  -7   5   0       28.23       32.91      5.44 o
  -6   5   0       94.59       94.95      4.25 o
  -5   5   0     1829.25     1863.94      9.57 o
  -4   5   0       17.22       18.83      1.55 o
  -3   5   0     1846.79     1818.84      8.80 o
  -2   5   0      128.62      134.84      2.33 o
  -1   5   0      321.81      390.51      3.49 o
   0   5   0     4077.71     4256.82     14.39 o
   1   5   0      160.79      198.99      1.90 o
   2   5   0     2573.22     2607.97     11.17 o
   3   5   0      255.49      263.96      2.88 o
   4   5   0      142.08      151.35      2.73 o
   5   5   0      891.27      919.53      8.13 o
   6   5   0       50.78       54.18      3.44 o
   7   5   0     1055.85     1043.30     11.21 o
   8   5   0       21.00       19.91      5.90 o
   9   5   0       39.28       31.71      7.53 o
  -8   6   0       57.06       65.10      7.22 o
  -7   6   0       10.83        9.30      6.21 o
  -6   6   0     1059.81     1099.86     16.61 o
  -5   6   0       30.37       28.53      4.25 o
  -4   6   0      397.06      380.06      5.28 o
  -3   6   0       28.69       29.12      3.43 o
  -2   6   0      178.87      206.76      3.31 o
  -1   6   0      728.50      656.42      5.19 o
   0   6   0       45.57       43.37      1.62 o
   1   6   0     4544.12     4546.49     16.03 o
   2   6   0       27.67       44.33      2.00 o
   3   6   0      273.04      267.32      3.64 o
   4   6   0      181.84      173.87      2.73 o
   5   6   0        2.98        2.33      2.90 o
   6   6   0      354.47      372.81      5.07 o
   7   6   0       11.28        6.71      4.39 o
   8   6   0      180.51      181.56      7.75 o
  -7   7   0      448.81      467.32      9.97 o
  -6   7   0        2.74        3.19      4.94 o
  -5   7   0      789.02      773.91      8.02 o
  -4   7   0        0.16        2.44      4.39 o
  -3   7   0        0.37        1.44      3.84 o
  -2   7   0      340.37      328.56      4.20 o
  -1   7   0       32.30       30.49      2.59 o
   0   7   0     2588.38     2612.70     10.21 o
   1   7   0      500.09      534.98      4.27 o
   2   7   0      346.64      366.95      3.40 o
   3   7   0      159.43      162.84      3.43 o
   4   7   0        0.18        2.07      3.77 o
   5   7   0      425.82      436.44      5.25 o
   6   7   0       63.37       65.25      4.18 o
   7   7   0       53.00       65.85      5.26 o
   8   7   0       52.82       56.42      6.24 o
  -6   8   0      232.08      219.73      7.29 o
  -5   8   0       14.92       11.13      5.25 o
  -4   8   0      149.76      131.46      5.67 o
  -3   8   0      446.68      461.87      6.14 o
  -2   8   0       82.98       84.54      4.21 o
  -1   8   0      795.75      803.00      5.37 o
   0   8   0        3.70        5.35      1.56 o
   1   8   0      574.80      578.22      4.52 o
   2   8   0      601.41      539.77      6.55 o
   3   8   0        0.10        0.41      2.76 o
   4   8   0      338.14      340.38      5.19 o
   5   8   0        1.63        1.58      4.29 o
   6   8   0       99.64      108.62      5.36 o
   7   8   0       19.68       22.55      5.05 o
  -5   9   0       21.67       10.34      6.22 o
  -4   9   0      358.93      360.24      7.09 o
  -3   9   0       33.69       31.42      4.63 o
  -2   9   0      914.55      943.19     10.09 o
  -1   9   0       39.73       38.29      3.95 o
   0   9   0      490.55      542.77      6.27 o
   1   9   0        4.05        3.76      3.23 o
   2   9   0       69.25       60.20      4.16 o
   3   9   0       66.95       70.08      4.13 o
   4   9   0        3.87        4.47      4.04 o
   5   9   0      467.18      462.68      6.49 o
   6   9   0       41.30       46.41      5.00 o
  -4  10   0        1.12        0.75      5.92 o
  -3  10   0      945.49      961.23     10.07 o
  -2  10   0        0.97        1.99      4.93 o
  -1  10   0      302.92      317.48      6.88 o
   0  10   0        3.52        2.41      5.36 o
   1  10   0       79.97       77.68      5.96 o
   2  10   0      450.75      433.64      8.56 o
   3  10   0        2.64        1.35      5.45 o
   4  10   0      191.44      193.98      5.66 o
   5  10   0      145.88      136.58      6.11 o
  -2  11   0       62.08       73.17      7.07 o
  -1  11   0       31.22       26.76      6.26 o
   0  11   0       15.71        9.73      5.99 o
   1  11   0      184.21      189.67      7.21 o
   2  11   0        0.62        2.36      6.10 o
   3  11   0       98.79      111.98      6.45 o
  -2 -11   1      236.60      241.97      8.59 o
  -1 -11   1      233.75      245.94      7.95 o
   0 -11   1        0.75       -1.27      5.89 o
   1 -11   1       72.63       79.86      6.65 o
  -4 -10   1       29.88       18.11      5.49 o
  -3 -10   1      100.51       95.86      6.30 o
  -2 -10   1       40.59       45.29      6.78 o
  -1 -10   1       16.77       14.32      5.60 o
   0 -10   1       53.52       61.92      6.06 o
   1 -10   1        2.79        1.11      5.57 o
   2 -10   1      572.97      572.28      9.11 o
   3 -10   1       12.90       16.56      5.77 o
   4 -10   1      122.38      121.21      7.30 o
  -6  -9   1      126.99      126.01      5.77 o
  -5  -9   1        9.63        7.70      4.68 o
  -4  -9   1      122.59      118.76      5.26 o
  -3  -9   1        0.58        0.10      4.37 o
  -2  -9   1        8.43       10.20      4.26 o
  -1  -9   1      229.23      247.62      7.18 o
   0  -9   1        9.37        6.15      5.21 o
   1  -9   1      324.01      340.30      6.76 o
   2  -9   1       30.49       30.27      4.30 o
   3  -9   1       52.11       50.31      4.86 o
   4  -9   1       58.51       58.27      5.00 o
   5  -9   1        7.77        6.44      6.43 o
  -7  -8   1       62.97       65.14      5.65 o
  -6  -8   1       32.59       34.10      4.56 o
  -5  -8   1      240.76      257.05      5.12 o
  -4  -8   1       66.10       73.43      4.03 o
  -3  -8   1      509.36      501.57      5.41 o
  -2  -8   1      270.46      283.81      4.89 o
  -1  -8   1      103.20      109.30      3.12 o
   0  -8   1      508.70      514.36      5.72 o
   1  -8   1      121.00      116.52      3.78 o
   2  -8   1      571.65      561.56      5.71 o
   3  -8   1      630.66      603.18      6.90 o
   4  -8   1        2.64        3.46      4.72 o
   5  -8   1      433.17      432.68      7.13 o
   6  -8   1       73.67       74.17      5.94 o
  -7  -7   1        2.59        2.35      4.76 o
  -6  -7   1      121.21      135.90      4.52 o
  -5  -7   1       33.04       31.09      4.11 o
  -4  -7   1       15.35       17.88      3.44 o
  -3  -7   1      522.46      536.38      4.45 o
  -2  -7   1       44.25       42.28      1.94 o
  -1  -7   1      724.54      692.60      5.48 o
   0  -7   1        7.38        6.15      1.72 o
   1  -7   1      307.75      297.23      2.81 o
   2  -7   1        8.09       12.20      2.74 o
   3  -7   1       14.48       15.52      3.51 o
   4  -7   1      896.26      887.50      8.01 o
   5  -7   1       97.19       92.54      4.38 o
   6  -7   1      891.47      902.35     10.18 o
   7  -7   1       11.56        5.57      6.76 o
  -8  -6   1       16.84       17.27      5.63 o
  -7  -6   1      184.20      205.53      5.79 o
  -6  -6   1      102.85       97.41      3.77 o
  -5  -6   1      141.38      149.96      3.96 o
  -4  -6   1      378.31      393.55      3.61 o
  -3  -6   1       11.35       10.45      1.36 o
  -2  -6   1      841.77      791.35      6.20 o
  -1  -6   1      403.64      422.69      3.92 o
   0  -6   1     1181.59     1188.70      8.88 o
   1  -6   1      549.43      555.95      3.65 o
   2  -6   1       43.90       42.62      2.51 o
   3  -6   1     2186.01     2163.05     14.12 o
   4  -6   1      168.80      174.70      4.31 o
   5  -6   1      981.29     1064.84      8.30 o
   6  -6   1      158.46      138.92      5.25 o
   7  -6   1        2.37        0.20      5.86 o
   8  -6   1       81.96       74.84      7.32 o
  -8  -5   1      135.65      143.21      6.55 o
  -7  -5   1      153.72      139.02      4.99 o
  -6  -5   1      243.39      250.17      4.63 o
  -5  -5   1        9.13       12.25      2.47 o
  -4  -5   1       80.80       81.39      2.57 o
  -3  -5   1      447.30      427.67      3.11 o
  -2  -5   1       15.29       19.73      1.31 o
  -1  -5   1     2908.57     2880.40      9.08 o
   0  -5   1     1164.97     1157.99      5.20 o
   1  -5   1      377.94      431.57      2.40 o
   2  -5   1     3012.38     3086.60     21.39 o
   3  -5   1      310.34      294.62      2.70 o
   4  -5   1     1012.37      992.69      5.64 o
   5  -5   1        0.03        1.73      2.45 o
   6  -5   1       13.78       10.30      3.49 o
   7  -5   1      445.02      433.92      8.65 o
   8  -5   1       21.24       18.82      6.55 o
  -9  -4   1       83.44      101.69      7.78 o
  -8  -4   1        1.28        1.32      6.85 o
  -7  -4   1       74.42       91.46      5.55 o
  -6  -4   1       38.92       35.25      3.26 o
  -5  -4   1       18.75       16.54      2.28 o
  -4  -4   1     1661.49     1667.54      7.95 o
  -3  -4   1      156.08      140.83      2.13 o
  -2  -4   1      767.77      764.84      3.60 o
  -1  -4   1      152.10      140.40      1.26 o
   0  -4   1        0.55        1.00      1.01 o
   1  -4   1     9504.75     9849.88     32.35 o
   2  -4   1       97.04       95.04      1.30 o
   3  -4   1      369.90      331.87      2.36 o
   4  -4   1      210.41      233.28      2.53 o
   5  -4   1        5.45        4.62      1.87 o
   6  -4   1      526.35      506.01      5.49 o
   7  -4   1       10.12        7.98      4.27 o
   8  -4   1      331.10      334.01      7.21 o
   9  -4   1        0.90        3.47      6.95 o
  -9  -3   1        2.33        4.06      8.35 o
  -8  -3   1       21.26       31.06      7.79 o
  -7  -3   1       71.22       62.97      5.19 o
  -6  -3   1       14.38       13.96      3.44 o
  -5  -3   1     2937.88     2948.18     23.07 o
  -4  -3   1       65.83       74.50      2.15 o
  -3  -3   1     3762.78     3825.21     12.90 o
  -2  -3   1      633.54      650.75      4.10 o
  -1  -3   1       26.73       28.41      1.00 o
   0  -3   1     4571.87     4521.00     14.79 o
   1  -3   1      285.49      292.15      1.51 o
   2  -3   1     7036.45     7350.09     24.67 o
   3  -3   1      289.13      388.65      2.31 o
   4  -3   1      216.30      220.70      2.30 o
   5  -3   1      861.27      797.33      5.54 o
   6  -3   1      200.81      207.16      3.48 o
   7  -3   1      729.55      734.04     13.43 o
   8  -3   1       58.28       54.83      5.50 o
   9  -3   1      137.73      128.43      9.31 o
  -9  -2   1       46.09       46.86      8.06 o
  -8  -2   1        4.89        4.26      7.29 o
  -7  -2   1       40.84       40.46      4.20 o
  -6  -2   1     1197.94     1201.91     14.99 o
  -5  -2   1       38.27       39.39      1.92 o
  -4  -2   1     1859.21     1855.62     19.35 o
  -3  -2   1      101.22      115.57      1.91 o
  -2  -2   1        2.38        2.45      1.21 o
  -1  -2   1      457.06      427.70      1.81 o
   0  -2   1     6079.46     6063.90     19.15 o
   1  -2   1     4020.16     4055.70     16.93 o
   2  -2   1       42.68       47.38      1.12 o
   3  -2   1       35.67       44.57      1.44 o
   4  -2   1     1435.44     1407.93      6.28 o
   5  -2   1       11.74        6.81      1.66 o
   6  -2   1     1665.81     1638.06     16.87 o
   7  -2   1        2.54        2.24      4.60 o
   8  -2   1      160.42      148.07      6.89 o
   9  -2   1        9.08       17.64      7.48 o
  -9  -1   1      113.52      101.74      9.07 o
  -8  -1   1       18.29       21.62      7.12 o
  -7  -1   1      303.03      302.04      8.21 o
  -6  -1   1        3.08        2.82      1.74 o
  -5  -1   1     1559.97     1630.11      9.05 o
  -4  -1   1     1076.61     1086.72     12.23 o
  -3  -1   1      150.00      122.22      2.01 o
  -2  -1   1    11908.86    11358.68     46.91 o
  -1  -1   1     6251.37     6514.78     30.01 o
   0  -1   1     2322.25     2316.63      8.90 o
   1  -1   1     1928.06     1887.89      9.18 o
   2  -1   1      323.40      364.87      2.09 o
   3  -1   1     4073.58     4026.83     20.72 o
   4  -1   1     1143.54     1282.17     10.23 o
   5  -1   1     2631.36     2460.67     22.70 o
   6  -1   1        9.89       10.83      2.30 o
   7  -1   1      566.65      533.83     13.13 o
   8  -1   1       52.91       62.60      6.00 o
   9  -1   1        3.25        2.69      7.36 o
  -9   0   1       14.17       15.15      8.71 o
  -8   0   1      171.39      185.79      8.53 o
  -7   0   1       56.01       59.76      5.35 o
  -6   0   1     1211.61     1169.57     10.60 o
  -5   0   1       80.20       78.40      2.22 o
  -4   0   1      191.50      252.93      3.01 o
  -3   0   1      959.01      910.38      7.42 o
  -2   0   1     1000.74     1037.95      7.50 o
  -1   0   1    10275.91     9411.92     56.16 o
   1   0   1     3265.31     3353.72     25.85 o
   2   0   1     1305.76     1217.95      4.03 o
   3   0   1      940.07      946.88      6.08 o
   4   0   1     2007.79     1913.92     17.26 o
   5   0   1       73.53       70.72      2.17 o
   6   0   1     2009.49     2022.54     12.11 o
   7   0   1      277.10      279.65      6.34 o
   8   0   1        0.05        0.30      7.47 o
   9   0   1      245.55      260.46      9.24 o
  10   0   1        0.76       -0.68      7.84 o
  -9   1   1      266.08      283.56     10.38 o
  -8   1   1      150.03      153.20      7.14 o
  -7   1   1      717.19      713.83      7.57 o
  -6   1   1       13.40       12.18      1.45 o
  -5   1   1      122.26      107.97      1.71 o
  -4   1   1     1755.82     1723.09     13.57 o
  -3   1   1       32.95       29.56      1.18 o
  -2   1   1     2187.99     2153.34      8.15 o
  -1   1   1       23.91       24.46      0.66 o
   1   1   1     1386.27     1486.07     11.90 o
   2   1   1     2959.66     3178.98     14.37 o
   3   1   1     1689.46     1657.35     11.57 o
   4   1   1      925.41      958.09      9.56 o
   5   1   1      114.10      113.18      2.90 o
   6   1   1      489.42      494.36     10.46 o
   7   1   1       60.03       56.83      7.83 o
   8   1   1      408.77      407.79     12.30 o
   9   1   1        0.12        3.69      8.69 o
  10   1   1       24.16       14.23      9.12 o
  -9   2   1       10.01        9.75      8.06 o
  -8   2   1      154.97      156.65      8.66 o
  -7   2   1       53.87       51.20      3.97 o
  -6   2   1      218.40      224.62      3.06 o
  -5   2   1     1463.98     1438.13     10.21 o
  -4   2   1       83.86       83.89      1.57 o
  -3   2   1     3192.82     3195.84     10.10 o
  -2   2   1     1412.28     1451.04      4.23 o
  -1   2   1      949.60      973.79      2.85 o
   0   2   1     2142.21     2190.52      4.57 o
   1   2   1       10.04       14.18      0.65 o
   2   2   1    29145.15    25754.93    218.84 o
   3   2   1        5.56        6.20      0.92 o
   4   2   1      941.99      888.86      7.48 o
   5   2   1      164.00      153.61      3.18 o
   6   2   1       90.22       74.42      5.62 o
   7   2   1      510.00      513.35     10.96 o
   8   2   1        2.07        2.18      8.07 o
   9   2   1      237.51      218.50     10.27 o
  10   2   1        7.35        5.06      9.09 o
  -9   3   1      245.11      257.22      9.47 o
  -8   3   1       36.83       32.44      6.98 o
  -7   3   1      143.32      144.14      6.51 o
  -6   3   1      766.92      793.02      7.42 o
  -5   3   1       59.48       58.55      1.79 o
  -4   3   1     5359.77     5392.96     18.48 o
  -3   3   1      225.12      214.68      1.70 o
  -2   3   1      159.42      144.04      1.23 o
  -1   3   1       30.45       33.02      0.87 o
   0   3   1      467.10      456.92      1.62 o
   1   3   1     6322.13     6313.65     19.11 o
   2   3   1      447.37      434.89      1.89 o
   3   3   1     5048.16     5035.22     19.67 o
   4   3   1     1003.83     1095.79      7.32 o
   5   3   1       74.79       75.65      2.27 o
   6   3   1      413.17      431.24      6.64 o
   7   3   1       74.87       76.03      7.61 o
   8   3   1      266.71      276.42     10.90 o
   9   3   1        0.68       -2.70      9.02 o
  -8   4   1       56.68       54.71      7.14 o
  -7   4   1       68.15       66.77      5.11 o
  -6   4   1       25.85       25.97      3.20 o
  -5   4   1     1948.14     1913.89      7.53 o
  -4   4   1        3.70        4.12      1.38 o
  -3   4   1     2090.08     2048.33      7.06 o
  -2   4   1     1859.47     2035.55      7.12 o
  -1   4   1       16.61       16.98      1.14 o
   0   4   1     2373.19     2339.32      7.94 o
   1   4   1      130.36      137.23      1.41 o
   2   4   1     5680.54     5972.01     20.01 o
   3   4   1     1768.47     1893.68      9.18 o
   4   4   1      255.83      293.96      2.45 o
   5   4   1      487.59      477.23      4.55 o
   6   4   1      104.07      109.10      3.04 o
   7   4   1      558.47      530.92     10.21 o
   8   4   1      126.95      120.60      7.76 o
   9   4   1       54.77       48.22      7.49 o
  -8   5   1       19.87       17.31      7.51 o
  -7   5   1      326.68      323.33      8.21 o
  -6   5   1      391.98      373.81      5.77 o
  -5   5   1      204.51      211.80      3.08 o
  -4   5   1     1175.90     1138.90      5.22 o
  -3   5   1      746.66      792.65      4.18 o
  -2   5   1       11.03       13.50      1.62 o
  -1   5   1     2307.09     2259.70     11.34 o
   0   5   1      405.45      442.29      2.43 o
   1   5   1     3360.70     3384.29      9.18 o
   2   5   1        5.15        4.29      1.53 o
   3   5   1      336.77      373.29      3.86 o
   4   5   1      346.07      335.30      3.14 o
   5   5   1      357.70      348.23      3.37 o
   6   5   1     2458.15     2481.15     17.56 o
   7   5   1      378.89      404.07      8.86 o
   8   5   1       53.42       47.11      6.23 o
   9   5   1       49.44       59.61      7.56 o
  -8   6   1        1.60       -1.46      7.87 o
  -7   6   1      653.74      670.26     10.53 o
  -6   6   1        2.00        2.82      4.47 o
  -5   6   1     1572.94     1536.07     13.21 o
  -4   6   1       16.69       20.41      3.32 o
  -3   6   1      144.47      154.41      3.22 o
  -2   6   1     1527.99     1530.64      6.70 o
  -1   6   1      962.51      945.28      4.70 o
   0   6   1     2047.65     2063.60      9.18 o
   1   6   1       32.96       29.46      1.86 o
   2   6   1      236.75      259.70      3.01 o
   3   6   1      782.53      818.04      6.01 o
   4   6   1       40.17       36.92      2.53 o
   5   6   1       98.67      102.43      3.26 o
   6   6   1      198.76      200.51      4.89 o
   7   6   1      326.66      305.89      6.33 o
   8   6   1       60.16       83.08      6.16 o
   9   6   1        4.40       -1.72      6.41 o
  -7   7   1       21.34       23.43      6.73 o
  -6   7   1      737.88      736.08      9.60 o
  -5   7   1       39.10       51.45      4.84 o
  -4   7   1       39.74       40.42      4.24 o
  -3   7   1      488.78      504.65      7.96 o
  -2   7   1      267.84      273.04      3.60 o
  -1   7   1     2350.41     2321.58     13.11 o
   0   7   1      228.58      208.94      2.35 o
   1   7   1      356.85      359.63      3.94 o
   2   7   1     1008.99     1017.98      4.87 o
   3   7   1        6.41        6.54      2.94 o
   4   7   1      541.40      524.46      5.85 o
   5   7   1       11.49       12.22      3.72 o
   6   7   1      230.64      227.22      5.14 o
   7   7   1      565.30      575.43      9.36 o
   8   7   1        1.64        3.32      6.58 o
  -6   8   1       47.37       58.59      6.27 o
  -5   8   1       16.92       18.93      5.77 o
  -4   8   1      809.75      830.82      9.46 o
  -3   8   1      417.84      407.90      6.40 o
  -2   8   1      450.48      457.53      5.76 o
  -1   8   1       56.95       60.86      3.07 o
   0   8   1       15.08       18.62      1.37 o
   1   8   1     1289.49     1272.83      5.87 o
   2   8   1        8.00       11.33      2.46 o
   3   8   1     1507.73     1520.36     10.82 o
   4   8   1       71.12       68.55      4.27 o
   5   8   1        9.27        9.15      4.19 o
   6   8   1       60.03       60.63      4.44 o
   7   8   1       36.35       27.18      5.17 o
   8   8   1       31.65       27.50      6.34 o
  -5   9   1      376.33      423.30      9.95 o
  -4   9   1      119.58      125.92      6.35 o
  -3   9   1      990.25      984.74      9.77 o
  -2   9   1       81.55       73.03      4.50 o
  -1   9   1      532.69      530.77      6.06 o
   0   9   1      828.87      789.25      7.12 o
   1   9   1      224.25      215.86      4.23 o
   2   9   1      444.19      451.63      5.17 o
   3   9   1       43.34       40.87      3.47 o
   4   9   1      201.74      199.63      4.98 o
   5   9   1      188.63      178.82      5.04 o
   6   9   1       36.99       34.43      4.94 o
   7   9   1       41.82       44.81      6.53 o
  -4  10   1      625.21      620.04      9.82 o
  -3  10   1       41.57       37.01      5.95 o
  -2  10   1       54.51       56.55      5.31 o
  -1  10   1      116.05      109.02      4.58 o
   0  10   1      233.25      233.80      5.37 o
   1  10   1      115.55      123.95      4.67 o
   2  10   1      100.37       96.97      5.24 o
   3  10   1      218.23      225.21      5.40 o
   4  10   1      205.76      193.21      5.32 o
   5  10   1        2.25        0.54      4.50 o
   6  10   1       76.87       86.47      5.16 o
  -3  11   1       42.85       39.55      7.05 o
  -2  11   1      326.04      307.41     10.01 o
  -1  11   1        4.13        5.05      6.47 o
   0  11   1      235.66      246.20      7.20 o
   1  11   1        7.74        6.63      5.75 o
   2  11   1       93.28      107.53      6.93 o
   3  11   1       44.26       39.00      6.45 o
   4  11   1       13.84       14.77      5.71 o
   1  12   1      238.55      251.29      9.12 o
  -3 -10   2        1.46        0.36      6.76 o
  -2 -10   2        0.27        1.48      6.34 o
  -1 -10   2       18.44       24.47      6.20 o
   0 -10   2        5.45        4.89      6.03 o
   1 -10   2      552.46      537.16      9.30 o
   2 -10   2       27.90       36.60      5.71 o
   3 -10   2       34.13       30.65      5.87 o
  -5  -9   2      143.59      136.83      6.36 o
  -4  -9   2        0.86        0.06      5.05 o
  -3  -9   2        4.87        5.16      4.35 o
  -2  -9   2      177.23      191.18      6.42 o
  -1  -9   2        0.46       -0.83      5.90 o
   0  -9   2      955.27      940.27     13.59 o
   1  -9   2      204.58      198.72      6.92 o
   2  -9   2       12.00       12.03      5.04 o
   3  -9   2      105.06      113.85      5.85 o
   4  -9   2       93.37       98.27      6.13 o
   5  -9   2      249.79      264.50      6.54 o
  -6  -8   2       68.06       82.18      6.13 o
  -5  -8   2      117.42      116.02      5.24 o
  -4  -8   2       62.13       56.44      4.81 o
  -3  -8   2      288.40      295.30      6.00 o
  -2  -8   2       14.76       18.19      4.24 o
  -1  -8   2      269.12      276.65      6.77 o
   0  -8   2       13.82       19.15      4.38 o
   1  -8   2      393.22      385.39      5.86 o
   2  -8   2      582.86      601.81      6.65 o
   3  -8   2      187.16      167.46      5.64 o
   4  -8   2      432.97      429.94      7.04 o
   5  -8   2      147.51      150.78      5.74 o
   6  -8   2       86.64      101.01      6.59 o
  -7  -7   2       94.11       99.56      5.20 o
  -6  -7   2       42.17       37.19      3.87 o
  -5  -7   2       64.00       67.38      4.49 o
  -4  -7   2      227.60      235.20      4.50 o
  -3  -7   2       19.40       17.80      3.12 o
  -2  -7   2      526.21      533.54      6.11 o
  -1  -7   2       17.67       19.29      3.01 o
   0  -7   2      196.71      177.68      2.30 o
   1  -7   2      420.41      424.40      2.94 o
   2  -7   2      441.94      454.59      5.04 o
   3  -7   2      198.22      221.29      5.71 o
   4  -7   2       54.33       57.42      4.68 o
   5  -7   2      248.93      246.74      5.42 o
   6  -7   2      315.80      299.73      6.29 o
   7  -7   2        0.38        0.12      5.71 o
  -7  -6   2       22.15       18.66      4.64 o
  -6  -6   2      252.59      247.85      5.02 o
  -5  -6   2      279.48      289.82      4.57 o
  -4  -6   2       29.05       22.44      2.81 o
  -3  -6   2      908.01      876.39      5.50 o
  -2  -6   2       33.64       31.75      2.13 o
  -1  -6   2      594.75      582.03      4.14 o
   0  -6   2      735.14      731.28      6.33 o
   1  -6   2      253.41      260.33      2.62 o
   2  -6   2      842.84      849.60      5.12 o
   3  -6   2      162.56      151.38      3.05 o
   4  -6   2      522.96      545.41      5.52 o
   5  -6   2      982.31      909.71      8.05 o
   6  -6   2       45.38       48.34      4.20 o
   7  -6   2      268.41      269.57      6.51 o
  -8  -5   2       64.99       61.74      5.83 o
  -7  -5   2      136.31      139.30      5.93 o
  -6  -5   2      132.86      135.16      3.89 o
  -5  -5   2      550.24      555.85      4.84 o
  -4  -5   2      260.16      272.62      3.31 o
  -3  -5   2        4.51        3.10      1.52 o
  -2  -5   2      487.29      497.13      3.55 o
  -1  -5   2     1881.53     1964.78      7.02 o
   0  -5   2      143.52      148.07      1.63 o
   1  -5   2      627.80      567.81      2.64 o
   2  -5   2      209.58      211.54      2.18 o
   3  -5   2      721.17      744.44      4.05 o
   4  -5   2       97.17       99.11      2.21 o
   5  -5   2       46.30       43.37      2.78 o
   6  -5   2      526.24      512.23      5.62 o
   7  -5   2       92.87       79.23      5.03 o
   8  -5   2      278.72      277.52      7.21 o
  -8  -4   2       27.75       27.67      6.30 o
  -7  -4   2      137.75      131.63      6.13 o
  -6  -4   2       44.12       43.29      3.53 o
  -5  -4   2     1001.35     1001.95      6.49 o
  -4  -4   2      123.03      125.61      2.54 o
  -3  -4   2      590.12      574.90      3.66 o
  -2  -4   2      841.17      844.20      5.77 o
  -1  -4   2      153.66      170.52      1.72 o
   0  -4   2     4335.02     4273.15     21.72 o
   1  -4   2      475.17      508.08      3.46 o
   2  -4   2     1621.95     1701.42      9.19 o
   3  -4   2      191.57      182.60      2.30 o
   4  -4   2        6.81        5.09      1.67 o
   5  -4   2     1878.66     1837.01      9.07 o
   6  -4   2       14.14       14.19      2.75 o
   7  -4   2      335.87      357.08      5.45 o
   8  -4   2        0.78        3.26      5.32 o
   9  -4   2       21.59       20.36      6.18 o
  -8  -3   2      242.04      231.99      9.53 o
  -7  -3   2       14.07        9.03      5.62 o
  -6  -3   2      308.95      319.62      6.55 o
  -5  -3   2        7.58        6.77      1.79 o
  -4  -3   2      259.81      268.27      3.42 o
  -3  -3   2      602.16      603.42      3.86 o
  -2  -3   2      177.83      165.39      1.65 o
  -1  -3   2     1374.92     1376.79      5.52 o
   0  -3   2      526.45      512.20      2.85 o
   1  -3   2     2590.19     2585.88     13.77 o
   2  -3   2     1644.07     1648.93      6.01 o
   3  -3   2      884.62     1026.60      5.55 o
   4  -3   2     2043.80     2088.54      9.85 o
   5  -3   2      668.38      635.37      5.98 o
   6  -3   2      417.54      413.27      4.79 o
   7  -3   2       11.62       11.36      3.76 o
   8  -3   2      169.18      171.52      5.79 o
   9  -3   2      362.71      350.96     10.14 o
  -9  -2   2       31.79       29.04      8.34 o
  -8  -2   2       13.91       10.19      6.94 o
  -7  -2   2      109.68      117.06      7.69 o
  -6  -2   2        2.85        4.20      2.81 o
  -5  -2   2     1053.79     1062.83      9.33 o
  -4  -2   2     1377.38     1357.97     11.63 o
  -3  -2   2       47.89       48.84      2.22 o
  -2  -2   2     2004.26     1977.31     10.78 o
  -1  -2   2     1541.18     1575.02      7.88 o
   0  -2   2      134.83      126.02      1.24 o
   1  -2   2     1116.26     1114.18      5.17 o
   2  -2   2       65.83       78.18      1.35 o
   3  -2   2     5572.02     5618.09     32.06 o
   4  -2   2       27.88       28.71      1.79 o
   5  -2   2      519.41      473.93      4.63 o
   6  -2   2       66.39       66.42      2.02 o
   7  -2   2       43.04       39.53      3.88 o
   8  -2   2      158.53      158.96      6.24 o
   9  -2   2       15.24       15.40      6.33 o
  -9  -1   2       51.69       44.52      8.10 o
  -8  -1   2      391.42      384.79     10.18 o
  -7  -1   2       45.31       45.41      7.00 o
  -6  -1   2       31.58       38.76      2.33 o
  -5  -1   2      624.91      623.21      9.57 o
  -4  -1   2      306.72      326.82      4.73 o
  -3  -1   2     4012.34     4011.65     21.34 o
  -2  -1   2      511.65      503.49      2.99 o
  -1  -1   2      747.99      745.95      2.48 o
   0  -1   2      354.45      367.02      2.46 o
   1  -1   2     8037.87     8327.67     29.22 o
   2  -1   2     9258.36     9214.50     31.50 o
   3  -1   2       16.01       18.66      1.76 o
   4  -1   2     2855.41     2947.12     21.89 o
   5  -1   2      974.68     1083.48      8.99 o
   6  -1   2      119.10       99.02      4.57 o
   7  -1   2      663.93      642.66     11.87 o
   8  -1   2        8.32       10.10      6.77 o
   9  -1   2      291.09      295.41      8.98 o
  -9   0   2      281.89      276.66     10.65 o
  -8   0   2       23.16       18.51      7.60 o
  -7   0   2       99.94      116.55      7.25 o
  -6   0   2       27.99       21.69      1.64 o
  -5   0   2        0.89        1.43      1.33 o
  -4   0   2     2271.71     2065.84     11.83 o
  -3   0   2       88.85       91.77      2.04 o
  -2   0   2     7984.58     7951.57     30.30 o
  -1   0   2       35.43       39.45      0.98 o
   0   0   2     2481.73     2539.21     13.75 o
   1   0   2       52.10       57.61      1.12 o
   2   0   2     8396.64     8603.36     39.71 o
   3   0   2     1170.87     1115.57      9.84 o
   4   0   2       88.55      102.26      2.10 o
   5   0   2      499.34      493.44      7.15 o
   6   0   2      522.06      494.76      6.62 o
   7   0   2       41.51       35.59      2.32 o
   8   0   2      444.43      452.55      9.86 o
   9   0   2        0.78        0.72      6.77 o
  10   0   2       63.31       59.97      8.79 o
  -9   1   2       33.08       31.50      7.50 o
  -8   1   2      446.33      484.88     10.52 o
  -7   1   2      218.49      184.88      6.47 o
  -6   1   2       23.22       25.68      2.12 o
  -5   1   2     1195.06     1170.90      8.65 o
  -4   1   2        7.34       10.12      1.22 o
  -3   1   2     4654.07     4740.74     23.36 o
  -2   1   2       21.83       20.88      1.30 o
  -1   1   2       55.09       49.24      0.96 o
   0   1   2     8810.78     8350.03     28.50 o
   1   1   2      780.99      834.28      4.03 o
   2   1   2     8575.42     8341.31     40.01 o
   3   1   2      161.33      160.41      1.89 o
   4   1   2      207.93      225.38      3.04 o
   5   1   2      619.40      597.83      6.41 o
   6   1   2       18.22       21.26      1.86 o
   7   1   2     1930.32     1862.20     14.61 o
   8   1   2        8.92        8.25      7.60 o
   9   1   2      125.05      110.67     10.58 o
  10   1   2        5.14        6.78      7.86 o
  -9   2   2       59.02       73.85      8.47 o
  -8   2   2      424.89      395.61      9.33 o
  -7   2   2       27.37       27.84      4.84 o
  -6   2   2      521.46      533.11      4.88 o
  -5   2   2      408.55      420.57      5.08 o
  -4   2   2     1956.60     1932.17     10.63 o
  -3   2   2       44.98       48.57      1.27 o
  -2   2   2       10.67        7.76      1.04 o
  -1   2   2     4255.03     4316.04     11.29 o
   0   2   2     3184.91     3330.82      8.25 o
   1   2   2     5570.97     5454.33     20.11 o
   2   2   2     2805.17     2970.07     10.49 o
   3   2   2     2229.70     2366.07     11.44 o
   4   2   2     1538.14     1597.90     11.04 o
   5   2   2       19.98       19.08      1.76 o
   6   2   2     1759.07     1741.95     17.22 o
   7   2   2       23.58       18.69      2.41 o
   8   2   2      581.38      580.43     16.27 o
   9   2   2       61.95       71.29      9.68 o
  10   2   2        0.22        0.97      9.76 o
  -9   3   2        9.57        1.77      6.89 o
  -8   3   2      171.97      166.88      7.18 o
  -7   3   2      734.19      719.99      9.67 o
  -6   3   2      261.15      274.62      4.49 o
  -5   3   2     1791.73     1813.28     12.42 o
  -4   3   2        2.35        5.07      1.24 o
  -3   3   2      152.65      140.44      1.50 o
  -2   3   2       90.97       83.92      1.27 o
  -1   3   2     1606.01     1645.39      6.57 o
   0   3   2     5073.67     5120.11     18.82 o
   1   3   2       24.41       28.40      0.88 o
   2   3   2     3908.00     3856.84     12.40 o
   3   3   2     3751.08     3824.43     12.21 o
   4   3   2      162.72      169.64      2.17 o
   5   3   2     1202.16     1151.50      8.41 o
   6   3   2      373.59      366.25      6.11 o
   7   3   2        4.77        5.37      2.05 o
   8   3   2      199.51      211.28      9.66 o
   9   3   2       18.91       14.99      7.13 o
  10   3   2      133.09      147.92      9.06 o
  -8   4   2      286.29      267.81      8.64 o
  -7   4   2        3.54        0.46      5.15 o
  -6   4   2       29.41       28.15      3.64 o
  -5   4   2      365.62      347.02      3.26 o
  -4   4   2     1207.40     1199.97      6.17 o
  -3   4   2     3167.73     3317.63     13.64 o
  -2   4   2      186.46      211.97      1.71 o
  -1   4   2     4726.59     4741.40     15.89 o
   0   4   2     1819.91     1939.65      4.90 o
   1   4   2      705.31      679.55      2.45 o
   2   4   2     4564.62     4766.46     14.56 o
   3   4   2      206.24      257.32      2.18 o
   4   4   2     4738.32     4771.76     19.89 o
   5   4   2      158.67      148.34      2.90 o
   6   4   2        7.49        7.57      2.06 o
   7   4   2      262.68      290.03      7.91 o
   8   4   2      281.44      261.75      8.36 o
   9   4   2      378.03      398.62     12.33 o
  -8   5   2       78.05       74.01      8.53 o
  -7   5   2      366.28      364.34      9.96 o
  -6   5   2      314.46      294.30      5.58 o
  -5   5   2       65.50       59.23      2.75 o
  -4   5   2     2565.45     2649.12     13.18 o
  -3   5   2      181.62      195.46      2.22 o
  -2   5   2     3931.62     3863.27     16.10 o
  -1   5   2     1631.17     1760.13      9.12 o
   0   5   2      654.69      633.28      2.64 o
   1   5   2      363.71      356.17      2.09 o
   2   5   2       22.62       23.66      1.21 o
   3   5   2     1522.79     1406.86      8.18 o
   4   5   2       18.69       18.63      1.86 o
   5   5   2     1137.25     1085.10      7.67 o
   6   5   2       37.46       30.37      3.38 o
   7   5   2       91.97       83.08      5.93 o
   8   5   2       75.20       85.50      6.77 o
   9   5   2       12.95        9.32      7.10 o
  -7   6   2       18.94       15.86      7.63 o
  -6   6   2      118.04      110.45      6.44 o
  -5   6   2      131.63      142.06      3.80 o
  -4   6   2       13.32       16.97      1.84 o
  -3   6   2     5677.19     5543.46     20.83 o
  -2   6   2       47.05       53.97      2.65 o
  -1   6   2     1758.98     1745.84      8.39 o
   0   6   2      303.35      310.71      2.69 o
   1   6   2        0.81        1.96      1.47 o
   2   6   2     2117.20     2058.11     11.88 o
   3   6   2        3.10        2.50      1.63 o
   4   6   2      998.08     1045.31      9.87 o
   5   6   2       82.45       89.44      3.93 o
   6   6   2        7.55        7.63      4.49 o
   7   6   2      300.52      323.77      9.01 o
   8   6   2      218.67      204.71      7.12 o
   9   6   2       88.18       82.04      6.93 o
  -7   7   2       81.98       82.13      8.61 o
  -6   7   2      231.29      248.25      7.72 o
  -5   7   2      296.95      301.35      6.01 o
  -4   7   2      748.11      732.82      6.48 o
  -3   7   2       30.90       28.31      2.85 o
  -2   7   2      406.21      382.99      4.60 o
  -1   7   2      364.14      378.62      5.14 o
   0   7   2        5.00        3.69      1.36 o
   1   7   2     1565.12     1483.18      9.29 o
   2   7   2      217.77      224.03      3.20 o
   3   7   2      923.50      888.42      7.29 o
   4   7   2      114.95      101.21      3.11 o
   5   7   2       31.80       29.43      4.31 o
   6   7   2      194.30      202.65      7.85 o
   7   7   2       10.68        5.34      6.21 o
   8   7   2      316.46      297.02      8.55 o
  -6   8   2       21.23       28.37      6.65 o
  -5   8   2      734.83      749.20     10.94 o
  -4   8   2       26.94       26.58      4.48 o
  -3   8   2     1314.93     1288.82     10.27 o
  -2   8   2       68.78       66.31      3.68 o
  -1   8   2      225.30      221.10      4.05 o
   0   8   2     2036.56     2040.66     10.80 o
   1   8   2        4.41        5.08      2.06 o
   2   8   2      988.87     1010.90      7.94 o
   3   8   2       16.82       19.36      3.61 o
   4   8   2        2.78        9.02      3.99 o
   5   8   2       50.60       52.57      4.99 o
   6   8   2       15.85       14.08      5.71 o
   7   8   2      125.21      138.79      7.21 o
   8   8   2       47.67       41.46      6.98 o
  -5   9   2       89.47       87.38      7.08 o
  -4   9   2      457.47      447.57      7.98 o
  -3   9   2      109.28      113.18      5.79 o
  -2   9   2       87.57       90.44      4.23 o
  -1   9   2      235.33      242.71      5.16 o
   0   9   2       37.38       34.42      2.72 o
   1   9   2      211.82      207.75      3.65 o
   2   9   2        0.48        0.90      3.04 o
   3   9   2      488.75      488.77      5.67 o
   4   9   2      530.87      512.81      6.37 o
   5   9   2      113.93      100.10      5.68 o
   6   9   2       71.52       69.88      6.76 o
   7   9   2        0.60        1.47      6.20 o
  -4  10   2      114.41      121.14      7.29 o
  -3  10   2       38.02       36.76      5.74 o
  -2  10   2      215.75      211.14      6.61 o
  -1  10   2      357.93      343.08      5.95 o
   0  10   2       79.75       86.43      4.55 o
   1  10   2        9.34        6.07      3.75 o
   2  10   2      281.80      295.12      4.66 o
   3  10   2      279.45      278.69      4.92 o
   4  10   2       18.30       21.65      4.38 o
   5  10   2      198.92      203.83      5.80 o
   6  10   2        6.67        1.45      6.13 o
  -3  11   2      391.87      422.07      8.80 o
  -2  11   2       13.22       10.04      6.48 o
  -1  11   2      549.53      566.57      9.84 o
   0  11   2       27.74       26.68      5.99 o
   1  11   2      333.45      346.98      8.02 o
   2  11   2      301.73      276.18      6.91 o
   3  11   2       13.14       10.71      5.29 o
   4  11   2      409.97      405.70      7.90 o
   5  11   2        8.64       10.10      5.51 o
  -1  12   2        4.36        0.22      8.73 o
   0  12   2      125.66      132.07      8.50 o
   1  12   2      143.25      121.62      8.86 o
   2  12   2        0.00       -2.16      8.84 o
   3  12   2       31.45       34.48      7.56 o
  -1 -10   3        7.98        1.03      6.02 o
   0 -10   3       44.56       42.21      6.53 o
   1 -10   3      114.26      126.51      6.99 o
  -4  -9   3        1.27       -0.08      5.35 o
  -3  -9   3       35.03       40.81      5.76 o
  -2  -9   3       11.00        7.07      6.52 o
  -1  -9   3      173.92      160.31      7.27 o
   0  -9   3      111.50      124.49      7.01 o
   1  -9   3        2.51        0.75      5.70 o
   2  -9   3      320.88      321.84      7.35 o
   3  -9   3       19.62       25.84      5.72 o
   4  -9   3      235.24      240.09      7.30 o
  -5  -8   3       22.52       19.50      5.58 o
  -4  -8   3      178.05      182.38      5.78 o
  -3  -8   3       41.83       42.47      5.14 o
  -2  -8   3       85.82       81.55      5.15 o
  -1  -8   3        0.60       -0.40      4.92 o
   0  -8   3       15.09       10.80      5.34 o
   1  -8   3      627.44      669.09      9.11 o
   2  -8   3        8.83        3.72      4.65 o
   3  -8   3      330.65      316.01      6.87 o
   4  -8   3       59.69       49.99      5.07 o
   5  -8   3        9.44        6.01      5.21 o
  -6  -7   3       52.17       48.62      6.31 o
  -5  -7   3      396.94      413.65      7.17 o
  -4  -7   3        7.86        6.95      3.87 o
  -3  -7   3      326.21      317.75      5.39 o
  -2  -7   3       22.77       25.70      4.06 o
  -1  -7   3       16.28        9.76      4.80 o
   0  -7   3      383.24      390.00      6.61 o
   1  -7   3       33.78       35.78      3.21 o
   2  -7   3      594.20      594.94      6.38 o
   3  -7   3       52.61       44.98      4.81 o
   4  -7   3      117.23      118.74      5.68 o
   5  -7   3      163.72      170.38      5.72 o
   6  -7   3        1.06        1.68      4.68 o
  -7  -6   3        3.24        0.83      5.98 o
  -6  -6   3      201.49      196.22      4.82 o
  -5  -6   3       11.41        9.81      3.78 o
  -4  -6   3      134.98      133.23      3.97 o
  -3  -6   3       56.39       58.45      3.02 o
  -2  -6   3        3.42        3.18      2.63 o
  -1  -6   3      771.76      744.49      8.73 o
   0  -6   3       15.90       13.96      2.74 o
   1  -6   3     1101.89     1057.91      7.89 o
   2  -6   3        1.55        1.89      2.03 o
   3  -6   3      513.41      506.34      5.06 o
   4  -6   3      312.76      318.08      5.83 o
   5  -6   3      105.94       86.76      4.42 o
   6  -6   3      506.02      479.52      6.88 o
   7  -6   3      128.12      124.27      5.84 o
  -7  -5   3      106.49       97.03      5.53 o
  -6  -5   3       51.06       50.67      3.87 o
  -5  -5   3       55.13       60.13      3.29 o
  -4  -5   3      144.62      147.90      3.41 o
  -3  -5   3      329.46      316.36      3.50 o
  -2  -5   3     1611.64     1601.79      6.48 o
  -1  -5   3       15.67       17.49      1.68 o
   0  -5   3      648.47      637.74      3.46 o
   1  -5   3      311.27      297.39      2.56 o
   2  -5   3      399.07      387.52      3.84 o
   3  -5   3      584.45      576.55      3.66 o
   4  -5   3      164.95      159.80      2.84 o
   5  -5   3      424.29      455.08      4.92 o
   6  -5   3       92.70       98.30      4.05 o
   7  -5   3      321.86      308.85      6.16 o
   8  -5   3       54.39       45.88      5.61 o
  -8  -4   3       43.61       39.74      7.76 o
  -7  -4   3        8.67        3.72      5.14 o
  -6  -4   3       55.29       56.76      3.84 o
  -5  -4   3      151.69      153.94      3.49 o
  -4  -4   3      580.53      606.68      4.06 o
  -3  -4   3      410.21      401.76      3.13 o
  -2  -4   3        3.53        4.96      1.63 o
  -1  -4   3     1934.02     1901.86      9.25 o
   0  -4   3        1.79        1.79      1.32 o
   1  -4   3      785.44      803.40      4.37 o
   2  -4   3      631.51      606.70      3.80 o
   3  -4   3      270.55      255.13      2.88 o
   4  -4   3     1101.87     1114.10      7.98 o
   5  -4   3       90.09       84.11      2.66 o
   6  -4   3      533.54      548.94      5.01 o
   7  -4   3      238.11      207.02      4.89 o
   8  -4   3        1.98        3.49      5.06 o
  -8  -3   3        1.83        2.62      6.57 o
  -7  -3   3      360.32      382.45      8.29 o
  -6  -3   3        6.53        2.70      4.03 o
  -5  -3   3      228.42      247.37      4.26 o
  -4  -3   3      796.27      782.84      5.56 o
  -3  -3   3      160.49      175.47      2.25 o
  -2  -3   3      923.01      854.81      3.90 o
  -1  -3   3      377.71      386.60      3.39 o
   0  -3   3       57.47       51.58      1.36 o
   1  -3   3      311.07      307.56      2.53 o
   2  -3   3        9.92       12.62      1.27 o
   3  -3   3     1694.47     1576.57      9.19 o
   4  -3   3      553.78      529.91      3.01 o
   5  -3   3      421.33      441.22      4.36 o
   6  -3   3       10.40       10.15      2.89 o
   7  -3   3      129.70      122.58      4.61 o
   8  -3   3      767.50      764.21     16.39 o
   9  -3   3       15.89       14.51      6.37 o
  -8  -2   3      134.88      143.64      8.27 o
  -7  -2   3      122.75      106.53      6.18 o
  -6  -2   3      400.54      416.60      6.80 o
  -5  -2   3      580.46      555.37      7.94 o
  -4  -2   3        3.68        5.36      2.25 o
  -3  -2   3     1259.48     1248.98     10.25 o
  -2  -2   3      955.55      939.17      4.47 o
  -1  -2   3     1879.52     1901.35     10.65 o
   0  -2   3      244.01      211.91      1.31 o
   1  -2   3      372.52      372.37      2.70 o
   2  -2   3     9034.73     9222.66     30.31 o
   3  -2   3      139.37      141.10      2.54 o
   4  -2   3     2496.44     2550.16     18.21 o
   5  -2   3       29.45       23.09      2.08 o
   6  -2   3        5.32        8.87      2.19 o
   7  -2   3      669.76      669.17     10.65 o
   8  -2   3        1.42        0.07      4.75 o
   9  -2   3       72.25       79.14      5.68 o
  -8  -1   3        8.93        7.21      7.56 o
  -7  -1   3       21.70       32.82      6.89 o
  -6  -1   3      457.07      430.86      7.34 o
  -5  -1   3       60.68       58.92      3.29 o
  -4  -1   3     1460.44     1415.23     14.70 o
  -3  -1   3      552.90      633.52      6.33 o
  -2  -1   3      174.95      149.20      2.08 o
  -1  -1   3       40.32       27.75      1.22 o
   0  -1   3        2.04        1.99      0.87 o
   1  -1   3    11177.90    11431.11     49.07 o
   2  -1   3      230.15      225.55      1.86 o
   3  -1   3     3387.94     3347.74     28.63 o
   4  -1   3        8.90       13.62      2.41 o
   5  -1   3        2.15        6.70      2.09 o
   6  -1   3     1002.00      986.94      9.32 o
   7  -1   3       31.81       29.72      4.17 o
   8  -1   3      431.11      424.62     11.91 o
   9  -1   3        1.16       -0.56      6.73 o
  -8   0   3       76.98       99.28      7.25 o
  -7   0   3      118.04      104.37      7.48 o
  -6   0   3       15.91       11.97      3.56 o
  -5   0   3      446.87      451.99      5.02 o
  -4   0   3     1050.74     1065.44     14.06 o
  -3   0   3     2979.14     3027.23     25.43 o
  -2   0   3     4053.54     4219.20     15.09 o
  -1   0   3      533.72      574.98      3.82 o
   0   0   3    11813.23    11649.77     37.85 o
   1   0   3     6456.75     6529.41     21.75 o
   2   0   3      427.17      458.90      2.81 o
   3   0   3      465.59      493.60      4.46 o
   4   0   3      222.16      240.72      2.90 o
   5   0   3     2696.77     2663.09     18.37 o
   6   0   3      123.97      108.62      4.63 o
   7   0   3      354.01      332.19      7.62 o
   8   0   3       10.12        8.79      6.05 o
   9   0   3       60.64       52.15      7.26 o
  10   0   3       49.76       59.59      8.30 o
  -8   1   3      101.54       89.18      7.67 o
  -7   1   3       44.07       34.09      5.97 o
  -6   1   3      697.89      672.57      7.60 o
  -5   1   3      223.14      214.57      2.61 o
  -4   1   3      242.67      207.66      2.57 o
  -3   1   3     1962.56     2113.15     16.80 o
  -2   1   3      652.19      697.11      7.22 o
  -1   1   3     6456.79     6513.82     24.16 o
   0   1   3      249.15      246.58      2.06 o
   1   1   3     1412.16     1476.79      6.71 o
   2   1   3       62.25       65.42      1.33 o
   3   1   3      160.73      153.60      1.88 o
   4   1   3     2941.48     2814.98     23.86 o
   5   1   3       25.60       24.46      1.33 o
   6   1   3     2687.16     2662.65     19.85 o
   7   1   3       10.63       11.73      5.05 o
   8   1   3       36.34       28.12      7.80 o
   9   1   3      134.50      156.50      8.38 o
  10   1   3        1.77        8.68      7.97 o
  -8   2   3        1.64        1.83      6.49 o
  -7   2   3      916.37      909.12     10.08 o
  -6   2   3      223.94      207.75      3.42 o
  -5   2   3      175.01      171.61      3.95 o
  -4   2   3       30.19       29.18      1.55 o
  -3   2   3      203.85      197.96      2.29 o
  -2   2   3    10636.19    10766.13     39.36 o
  -1   2   3      259.74      275.23      1.57 o
   0   2   3     3532.83     3566.92      9.68 o
   1   2   3     1305.42     1352.09      3.95 o
   2   2   3      409.79      401.28      1.85 o
   3   2   3     2241.03     2149.92     12.44 o
   4   2   3       45.21       41.81      2.03 o
   5   2   3     1188.95     1149.05      9.56 o
   6   2   3       20.33       22.26      1.97 o
   7   2   3       17.09       12.38      2.80 o
   8   2   3       40.21       51.82      6.82 o
   9   2   3       39.48       36.83      6.87 o
  10   2   3       67.23       61.95     10.28 o
  -8   3   3      306.02      304.40      8.07 o
  -7   3   3        1.15        0.79      4.57 o
  -6   3   3     1493.79     1562.70      9.64 o
  -5   3   3       57.69       61.27      2.36 o
  -4   3   3       59.39       54.34      2.03 o
  -3   3   3     2700.08     2636.37      9.38 o
  -2   3   3       20.12       12.58      1.28 o
  -1   3   3     6335.35     6280.24     16.53 o
   0   3   3      183.41      206.16      1.57 o
   1   3   3      338.64      346.98      1.69 o
   2   3   3     3333.34     3140.39      9.00 o
   3   3   3      197.52      231.36      2.33 o
   4   3   3     3243.92     3224.82     21.13 o
   5   3   3       10.14       13.52      2.13 o
   6   3   3       90.57       93.29      2.75 o
   7   3   3       14.33       14.60      3.14 o
   8   3   3       24.77       20.77      6.84 o
   9   3   3      419.07      436.32     13.84 o
  10   3   3       88.34       88.49     10.09 o
  -8   4   3        8.68        7.18      6.05 o
  -7   4   3      120.71      126.81      6.07 o
  -6   4   3       43.28       45.39      3.86 o
  -5   4   3       74.57       76.68      2.58 o
  -4   4   3     2106.87     2153.21     10.76 o
  -3   4   3      103.68      113.10      1.70 o
  -2   4   3     4525.07     4557.45     15.25 o
  -1   4   3      120.40      134.53      1.53 o
   0   4   3     1521.97     1764.40      6.90 o
   1   4   3     1525.71     1545.40      4.60 o
   2   4   3       71.55       77.93      1.35 o
   3   4   3     4975.92     4840.68     16.26 o
   4   4   3      188.60      225.47      2.25 o
   5   4   3      285.00      299.81      4.40 o
   6   4   3        3.97        3.13      2.34 o
   7   4   3       64.21       58.91      4.11 o
   8   4   3      638.51      658.01     12.23 o
   9   4   3       25.33       24.73      7.03 o
  10   4   3      195.31      195.13      9.01 o
  -8   5   3      141.58      143.61      9.16 o
  -7   5   3       24.03       28.12      6.26 o
  -6   5   3      148.71      144.08      4.59 o
  -5   5   3     3079.64     3087.86     17.18 o
  -4   5   3      261.26      266.61      2.95 o
  -3   5   3     1932.15     1906.37      7.87 o
  -2   5   3       49.78       52.36      1.53 o
  -1   5   3       29.72       22.88      1.54 o
   0   5   3      186.99      156.45      1.80 o
   1   5   3      698.45      709.69      2.82 o
   2   5   3     3908.72     3938.76     14.01 o
   3   5   3        9.72        8.87      1.67 o
   4   5   3     2401.91     2536.65     11.85 o
   5   5   3      715.48      760.24      6.46 o
   6   5   3       25.65       21.02      2.40 o
   7   5   3      190.89      185.03      5.13 o
   8   5   3       31.63       29.52      6.43 o
   9   5   3      109.48      103.85      7.69 o
  -7   6   3       42.54       39.28      7.80 o
  -6   6   3      310.49      308.22      6.62 o
  -5   6   3        8.19        8.42      3.84 o
  -4   6   3      170.08      155.69      3.12 o
  -3   6   3      153.37      138.92      2.51 o
  -2   6   3     1015.55      986.88      5.60 o
  -1   6   3      991.86     1001.99      5.97 o
   0   6   3        6.54        4.94      1.61 o
   1   6   3     2327.67     2243.04     15.90 o
   2   6   3       40.51       38.54      2.56 o
   3   6   3     1037.96     1016.42      7.51 o
   4   6   3      606.27      573.95      5.80 o
   5   6   3       22.48       17.20      3.48 o
   6   6   3      852.62      856.70      9.27 o
   7   6   3        2.51        3.16      5.01 o
   8   6   3      151.13      159.85      6.95 o
   9   6   3       23.90       23.43      6.59 o
  -7   7   3      317.18      341.02     10.45 o
  -6   7   3       18.15       20.84      6.03 o
  -5   7   3      469.16      465.08      7.51 o
  -4   7   3      418.31      399.06      5.34 o
  -3   7   3        5.02        4.05      1.54 o
  -2   7   3     1823.24     1835.42     13.50 o
  -1   7   3       65.83       67.26      1.51 o
   0   7   3     1965.77     2010.30      9.90 o
   1   7   3      291.54      288.05      3.05 o
   2   7   3      345.41      351.20      3.72 o
   3   7   3      200.14      207.63      4.89 o
   4   7   3      101.97      100.53      3.55 o
   5   7   3      667.27      695.33      9.87 o
   6   7   3        0.10        1.34      5.03 o
   7   7   3      179.15      163.63      6.68 o
   8   7   3       19.09       13.00      6.80 o
   9   7   3        6.25        0.54      6.48 o
  -6   8   3      563.60      560.29     12.65 o
  -5   8   3      196.87      184.48      7.29 o
  -4   8   3      118.05      115.61      5.21 o
  -3   8   3       14.55       16.10      4.43 o
  -2   8   3       90.16       94.28      3.78 o
  -1   8   3     4943.77     4910.49     27.72 o
   0   8   3       61.76       54.34      1.90 o
   1   8   3     2174.03     2170.67      8.96 o
   2   8   3        4.26        6.81      2.94 o
   3   8   3        2.04        1.49      4.07 o
   4   8   3      190.01      184.26      6.59 o
   5   8   3        0.19        2.16      6.04 o
   6   8   3      609.12      600.10      8.84 o
   7   8   3       87.99       96.11      6.99 o
   8   8   3       10.00       14.28      6.46 o
  -5   9   3       83.24       79.87      8.63 o
  -4   9   3       55.05       58.88      6.64 o
  -3   9   3        0.88        0.60      4.82 o
  -2   9   3     1412.63     1369.05      9.71 o
  -1   9   3       67.05       66.91      3.88 o
   0   9   3      164.41      163.82      2.49 o
   1   9   3      446.11      459.13      3.63 o
   2   9   3       12.07        8.86      3.69 o
   3   9   3      922.25      898.50      8.21 o
   4   9   3       24.71       26.21      4.83 o
   5   9   3      445.51      425.67      9.02 o
   6   9   3        5.53       11.28      6.41 o
   7   9   3        0.95       -1.35      7.34 o
  -4  10   3        0.38       -2.35      6.72 o
  -3  10   3      791.83      792.25      9.60 o
  -2  10   3      129.46      134.72      5.35 o
  -1  10   3      864.37      888.92      8.49 o
   0  10   3       42.75       35.44      4.18 o
   1  10   3       65.99       62.27      4.30 o
   2  10   3     1311.97     1285.25      7.89 o
   3  10   3        1.36       -0.25      4.11 o
   4  10   3      451.49      454.57      9.21 o
   5  10   3       17.00       18.54      5.53 o
   6  10   3       17.84       24.97      7.11 o
   7  10   3       31.93       30.69      8.11 o
  -3  11   3       13.68       13.25      6.62 o
  -2  11   3      439.07      461.57      8.94 o
  -1  11   3        4.87        0.93      4.87 o
   0  11   3        6.53        6.25      5.14 o
   1  11   3       16.21       13.25      4.71 o
   2  11   3        1.67        2.71      4.76 o
   3  11   3      637.80      658.79      9.08 o
   4  11   3       98.68       98.11      5.90 o
   5  11   3       82.60       86.55      6.14 o
  -1  12   3       85.44      107.58      7.38 o
   0  12   3      228.70      222.60      8.80 o
   1  12   3       15.50       14.96      7.75 o
   2  12   3       47.48       61.58      8.21 o
   3  12   3       86.56       78.51      8.07 o
   4  12   3       18.46       17.67      6.69 o
  -2  -9   4       65.79       64.73      6.99 o
  -1  -9   4       72.97       71.56      6.75 o
   0  -9   4        4.88       10.15      6.00 o
   1  -9   4      124.37      129.10      6.70 o
   2  -9   4       25.22       22.48      7.18 o
   3  -9   4      143.93      140.08      7.72 o
  -4  -8   4       17.01       17.80      6.13 o
  -3  -8   4      200.06      191.53      6.30 o
  -2  -8   4        1.43        1.91      5.44 o
  -1  -8   4       34.68       34.05      5.67 o
   0  -8   4      272.34      276.53      7.62 o
   1  -8   4        3.73        1.46      5.68 o
   2  -8   4      288.53      283.45      6.66 o
   3  -8   4        5.40        0.50      5.58 o
   4  -8   4       10.14       10.64      5.49 o
   5  -8   4       48.73       51.01      6.55 o
  -5  -7   4       54.32       51.40      6.05 o
  -4  -7   4       81.30       84.26      5.43 o
  -3  -7   4      245.07      254.36      6.39 o
  -2  -7   4        0.05        0.44      4.52 o
  -1  -7   4       27.93       26.06      5.05 o
   0  -7   4        1.92        1.67      4.53 o
   1  -7   4      361.18      348.54      6.43 o
   2  -7   4       42.13       53.01      4.62 o
   3  -7   4       38.05       35.21      4.52 o
   4  -7   4      586.00      566.66      8.86 o
   5  -7   4       39.00       42.03      5.54 o
   6  -7   4      374.08      380.50      7.70 o
  -6  -6   4       45.80       41.60      6.26 o
  -5  -6   4       13.04       12.99      4.72 o
  -4  -6   4        5.09        3.23      4.03 o
  -3  -6   4        0.56        0.14      3.56 o
  -2  -6   4      153.06      157.64      4.16 o
  -1  -6   4      252.86      248.86      5.42 o
   0  -6   4      763.06      778.62      7.73 o
   1  -6   4       66.15       79.10      2.73 o
   2  -6   4       30.02       28.95      3.07 o
   3  -6   4      880.10      893.30      7.02 o
   4  -6   4       44.26       54.66      5.15 o
   5  -6   4      480.63      467.18      6.98 o
   6  -6   4       52.93       51.92      4.41 o
   7  -6   4        0.96       -3.12      5.63 o
  -7  -5   4        0.86       -0.57      8.21 o
  -6  -5   4       23.14       26.37      5.06 o
  -5  -5   4       70.28       65.26      3.42 o
  -4  -5   4      182.49      171.20      3.78 o
  -3  -5   4     1372.02     1372.05      8.82 o
  -2  -5   4       64.81       65.06      2.66 o
  -1  -5   4      842.03      812.13      5.82 o
   0  -5   4       16.33       14.36      1.91 o
   1  -5   4      201.61      180.59      2.48 o
   2  -5   4      722.14      714.32      5.58 o
   3  -5   4        8.12        7.90      2.36 o
   4  -5   4      874.85      858.30      6.25 o
   5  -5   4        0.63        0.37      3.30 o
   6  -5   4       63.09       64.52      4.31 o
   7  -5   4      101.19      100.52      5.46 o
   8  -5   4        4.54        1.89      6.23 o
  -7  -4   4       75.41       81.75      7.17 o
  -6  -4   4        6.18        4.93      3.51 o
  -5  -4   4        2.30        3.24      3.01 o
  -4  -4   4      302.76      310.42      3.67 o
  -3  -4   4        2.05        1.54      1.79 o
  -2  -4   4     1037.68     1056.04      5.40 o
  -1  -4   4       71.41       75.81      2.35 o
   0  -4   4       91.66       99.22      1.97 o
   1  -4   4      815.15      822.54      3.64 o
   2  -4   4      457.04      446.53      3.47 o
   3  -4   4      987.80      984.74      7.73 o
   4  -4   4        1.16        2.67      2.05 o
   5  -4   4      429.56      450.93      4.58 o
   6  -4   4      163.76      162.01      3.94 o
   7  -4   4      134.47      121.05      5.01 o
   8  -4   4      254.13      248.56      7.44 o
  -7  -3   4       28.02       26.87      8.00 o
  -6  -3   4        0.30        1.73      4.20 o
  -5  -3   4      318.33      320.71      5.49 o
  -4  -3   4       47.53       47.86      2.58 o
  -3  -3   4     2504.31     2573.50     14.33 o
  -2  -3   4      334.25      348.79      3.70 o
  -1  -3   4      302.38      272.96      3.52 o
   0  -3   4     1040.76      985.63      5.75 o
   1  -3   4      804.09      882.85      4.55 o
   2  -3   4     2707.77     2605.95     10.27 o
   3  -3   4      547.99      533.45      4.76 o
   4  -3   4      417.13      423.72      3.87 o
   5  -3   4      304.61      288.43      3.51 o
   6  -3   4       51.44       49.29      3.16 o
   7  -3   4      528.70      536.05      6.54 o
   8  -3   4        6.94        6.61      4.91 o
   9  -3   4      164.41      144.37      8.38 o
  -8  -2   4       90.95       76.70      8.68 o
  -7  -2   4       48.13       51.73      7.51 o
  -6  -2   4      371.81      360.04      7.56 o
  -5  -2   4        1.06        0.51      2.85 o
  -4  -2   4      650.37      650.53      6.55 o
  -3  -2   4        6.51        9.43      2.15 o
  -2  -2   4      525.60      528.32      3.22 o
  -1  -2   4      671.61      590.25      4.98 o
   0  -2   4      791.18      783.82      8.32 o
   1  -2   4     4099.45     4164.00     20.05 o
   2  -2   4       67.01       75.59      1.78 o
   3  -2   4     1047.42     1110.68      5.54 o
   4  -2   4      863.13      840.86      5.75 o
   5  -2   4       66.29       59.26      1.68 o
   6  -2   4      380.12      374.67      4.78 o
   7  -2   4       55.78       48.74      4.25 o
   8  -2   4      328.14      331.47      6.82 o
   9  -2   4       79.38       81.67      6.42 o
  -8  -1   4       28.06       38.26      7.83 o
  -7  -1   4       43.69       51.85      7.02 o
  -6  -1   4       25.62       23.18      4.90 o
  -5  -1   4     1301.24     1324.97     16.17 o
  -4  -1   4       43.65       41.43      3.24 o
  -3  -1   4       96.08       79.07      2.10 o
  -2  -1   4     1562.85     1563.47     13.92 o
  -1  -1   4      995.38     1050.10      6.85 o
   0  -1   4     2184.46     2111.00     13.95 o
   1  -1   4      298.00      302.10      2.35 o
   2  -1   4      191.98      191.02      2.28 o
   3  -1   4      169.00      143.04      2.49 o
   4  -1   4      377.48      390.15      4.28 o
   5  -1   4      982.55      920.16      6.44 o
   6  -1   4       90.42       89.29      2.97 o
   7  -1   4      468.65      480.87      6.71 o
   8  -1   4       53.37       53.17      5.44 o
   9  -1   4       44.55       39.58      5.76 o
  -8   0   4       90.29       98.03      7.23 o
  -7   0   4        9.00        7.10      6.43 o
  -6   0   4      802.89      817.13     13.05 o
  -5   0   4       81.21       80.54      2.89 o
  -4   0   4      517.12      512.15      5.28 o
  -3   0   4     1071.64     1072.46      9.29 o
  -2   0   4       56.85       71.79      1.75 o
  -1   0   4     1977.47     1933.81      9.39 o
   0   0   4     2603.38     2666.36     15.77 o
   1   0   4      936.60      940.94      3.95 o
   2   0   4      766.98      678.16      4.35 o
   3   0   4     1035.74     1068.01      5.02 o
   4   0   4     5565.83     5653.86     32.24 o
   5   0   4       13.31       10.66      3.12 o
   6   0   4      591.21      598.16      5.11 o
   7   0   4        1.78        5.56      3.13 o
   8   0   4       26.72       20.36      5.19 o
   9   0   4      234.33      252.07      8.16 o
  10   0   4       10.84        5.36      7.70 o
  -8   1   4       12.33       11.89      7.50 o
  -7   1   4      445.42      459.80      9.22 o
  -6   1   4        8.21        8.34      3.99 o
  -5   1   4       96.18      107.11      2.15 o
  -4   1   4      646.63      625.17      4.61 o
  -3   1   4      298.94      299.86      3.64 o
  -2   1   4     1991.43     2001.00     10.71 o
  -1   1   4      385.39      384.59      2.32 o
   0   1   4     1258.56     1265.06      5.75 o
   1   1   4       65.83       53.80      1.18 o
   2   1   4        0.65        4.56      1.32 o
   3   1   4      971.82      928.67      3.96 o
   4   1   4       35.89       42.48      2.11 o
   5   1   4     2111.71     2085.96     15.52 o
   6   1   4      197.19      198.13      4.16 o
   7   1   4      188.56      196.73      5.84 o
   8   1   4       56.96       60.30      4.69 o
   9   1   4        3.70        5.84      7.08 o
  10   1   4       92.48       93.17     10.41 o
  -8   2   4      379.96      381.98      9.87 o
  -7   2   4       23.47       19.11      5.82 o
  -6   2   4      279.30      283.24      5.16 o
  -5   2   4      157.44      145.97      3.11 o
  -4   2   4       48.32       43.15      2.46 o
  -3   2   4     2307.56     2280.97     11.34 o
  -2   2   4      828.18      820.29      4.79 o
  -1   2   4     3847.61     3993.46     12.38 o
   0   2   4      698.49      679.83      2.51 o
   1   2   4       13.35       19.11      1.03 o
   2   2   4     6225.83     5979.74     13.92 o
   3   2   4       72.59       72.33      1.72 o
   4   2   4     3257.01     3364.41     16.35 o
   5   2   4      146.65      157.21      2.94 o
   6   2   4      234.47      230.55      3.00 o
   7   2   4      123.08      137.28      4.88 o
   8   2   4       99.20      106.26      5.84 o
   9   2   4      168.08      170.64     10.21 o
  10   2   4        0.13        4.32      9.70 o
  -8   3   4        9.29        4.62      6.26 o
  -7   3   4      159.34      171.15      5.92 o
  -6   3   4      243.87      252.59      4.78 o
  -5   3   4      192.56      193.67      3.46 o
  -4   3   4      467.45      451.26      3.81 o
  -3   3   4      467.69      443.85      3.16 o
  -2   3   4      975.03      945.64      4.90 o
  -1   3   4     4878.51     5328.66     20.40 o
   0   3   4     3837.27     4028.60     12.22 o
   1   3   4     4201.29     4156.41     11.12 o
   2   3   4      444.34      446.67      2.38 o
   3   3   4     2390.90     2528.65     12.47 o
   4   3   4      413.59      418.57      3.68 o
   5   3   4      413.77      398.17      4.09 o
   6   3   4      507.25      500.74      5.36 o
   7   3   4      109.95      120.46      4.99 o
   8   3   4      934.93      954.63     18.93 o
   9   3   4       33.11       34.76      6.73 o
  10   3   4      153.22      137.43     10.84 o
  -8   4   4       52.56       55.18      6.51 o
  -7   4   4      114.18      103.59      6.41 o
  -6   4   4       24.49       20.00      3.62 o
  -5   4   4     1031.36     1032.99      6.32 o
  -4   4   4        5.06        4.66      2.10 o
  -3   4   4     1577.10     1620.24      7.48 o
  -2   4   4        1.66        1.12      0.80 o
  -1   4   4        2.50        0.71      1.24 o
   0   4   4     3619.11     3529.46      9.96 o
   1   4   4      504.61      532.75      2.67 o
   2   4   4     3514.82     3620.71     12.07 o
   3   4   4       62.66       64.92      1.72 o
   4   4   4      110.14      126.90      2.02 o
   5   4   4      435.44      443.38      3.81 o
   6   4   4       22.53       23.41      2.63 o
   7   4   4      726.27      723.70     13.89 o
   8   4   4       55.86       61.56      6.18 o
   9   4   4       48.04       51.03      6.89 o
  10   4   4       24.57       36.56      9.25 o
  -7   5   4       44.57       39.25      5.75 o
  -6   5   4      883.33      905.24     10.23 o
  -5   5   4       20.12       22.21      3.20 o
  -4   5   4     1804.91     1769.94      9.59 o
  -3   5   4       60.26       54.27      1.62 o
  -2   5   4      377.08      376.41      2.97 o
  -1   5   4     2552.29     2411.79     11.92 o
   0   5   4      190.38      242.61      2.77 o
   1   5   4     3643.61     3652.11     12.27 o
   2   5   4      480.48      517.09      3.36 o
   3   5   4      338.84      335.85      2.90 o
   4   5   4     1338.89     1357.22      5.81 o
   5   5   4       26.85       26.21      2.57 o
   6   5   4      952.58      960.60     10.52 o
   7   5   4        0.90        1.92      4.23 o
   8   5   4       79.36       75.98      6.25 o
   9   5   4      191.45      221.57      9.01 o
  -7   6   4      340.39      347.85      9.79 o
  -6   6   4       13.95       16.74      4.79 o
  -5   6   4      898.27      913.48     10.62 o
  -4   6   4        5.26        6.59      2.15 o
  -3   6   4       29.31       26.43      1.67 o
  -2   6   4      785.34      804.72      4.51 o
  -1   6   4      697.30      746.82      4.84 o
   0   6   4     2267.75     2242.60      8.81 o
   1   6   4       89.23       80.96      2.75 o
   2   6   4        8.84        6.17      2.22 o
   3   6   4      400.14      411.47      4.62 o
   4   6   4       46.71       40.91      3.11 o
   5   6   4     1326.42     1279.99     11.61 o
   6   6   4       34.94       35.91      3.50 o
   7   6   4      267.91      245.86      5.57 o
   8   6   4       10.15       13.96      5.46 o
   9   6   4        3.95        5.37      6.06 o
  -7   7   4        4.01        7.29      7.55 o
  -6   7   4      604.37      593.57     11.14 o
  -5   7   4        3.81        5.11      4.79 o
  -4   7   4        4.72        4.37      4.08 o
  -3   7   4     1548.51     1555.18     12.33 o
  -2   7   4      209.20      210.83      3.11 o
  -1   7   4     3732.32     3770.05     14.47 o
   0   7   4       16.33       15.94      1.93 o
   1   7   4      717.71      747.89      5.48 o
   2   7   4      119.69      101.46      3.28 o
   3   7   4       96.09       92.19      3.23 o
   4   7   4     2431.57     2457.86     16.02 o
   5   7   4        4.69        9.63      3.59 o
   6   7   4      392.18      381.32      6.51 o
   7   7   4      119.56      130.14      5.63 o
   8   7   4        0.85        2.03      5.71 o
   9   7   4       15.21       14.27      7.09 o
  -6   8   4        2.79        3.69      9.73 o
  -5   8   4       26.14       25.60      6.10 o
  -4   8   4      159.27      172.93      6.91 o
  -3   8   4      177.58      169.58      5.32 o
  -2   8   4      992.48      983.90      7.23 o
  -1   8   4       17.16       18.47      1.50 o
   0   8   4     1776.33     1802.77      8.64 o
   1   8   4      618.77      603.70      4.25 o
   2   8   4      619.54      591.67      5.61 o
   3   8   4      212.30      202.93      4.26 o
   4   8   4        6.09        5.29      4.81 o
   5   8   4      836.67      803.73     10.81 o
   6   8   4      540.30      520.04      7.62 o
   7   8   4       68.65       68.90      6.10 o
   8   8   4       48.02       51.34      6.74 o
  -5   9   4      112.26      115.93      7.43 o
  -4   9   4      120.83      133.53      6.78 o
  -3   9   4      914.26      903.07      9.22 o
  -2   9   4        1.78        4.36      4.48 o
  -1   9   4       91.05       96.69      4.62 o
   0   9   4      774.34      769.87      5.75 o
   1   9   4      102.52       98.53      2.87 o
   2   9   4      585.95      562.28      4.85 o
   3   9   4       15.10       13.14      4.15 o
   4   9   4      296.71      287.40      6.50 o
   5   9   4      212.95      197.98      7.28 o
   6   9   4        0.32       -1.36      6.84 o
   7   9   4       72.31       90.45      6.24 o
   8   9   4       12.22       10.61      7.08 o
  -4  10   4      581.70      575.94     10.92 o
  -3  10   4      109.36      119.31      7.71 o
  -2  10   4       89.44       94.67      5.42 o
  -1  10   4       96.02       94.91      4.64 o
   0  10   4      113.34      117.16      5.06 o
   1  10   4     1683.31     1676.56     19.57 o
   2  10   4       11.60        9.66      3.47 o
   3  10   4      314.73      311.44      5.64 o
   4  10   4       69.05       64.28      5.81 o
   5  10   4      162.55      149.30      6.90 o
   6  10   4      126.34      137.29      8.09 o
   7  10   4        7.96       11.90      7.40 o
  -3  11   4      214.59      222.56      9.05 o
  -2  11   4       11.61        9.03      6.10 o
  -1  11   4        0.21        1.16      4.60 o
   0  11   4      239.44      242.78      6.74 o
   1  11   4       71.84       65.64      5.69 o
   2  11   4      239.13      247.00      6.30 o
   3  11   4        0.39        2.37      4.86 o
   4  11   4       56.49       57.22      5.34 o
   5  11   4       46.11       46.85      6.10 o
   6  11   4        5.77        5.91      6.03 o
  -1  12   4      585.15      593.17      9.54 o
   0  12   4        0.59        2.76      5.93 o
   1  12   4      326.77      326.29      8.22 o
   2  12   4       19.83       15.05      5.50 o
   3  12   4        2.46        3.45      6.76 o
   4  12   4      192.88      177.78      8.46 o
  -3  -8   5        3.73        6.22      6.72 o
  -2  -8   5      124.88      108.97      6.59 o
  -1  -8   5      273.38      287.26      8.44 o
   0  -8   5        6.28        7.12      5.90 o
   1  -8   5      122.93      107.67      6.64 o
   2  -8   5       20.55       18.94      6.65 o
   3  -8   5       57.17       55.54      6.49 o
   4  -8   5       93.50      101.37      7.51 o
  -4  -7   5        4.44        4.23      5.97 o
  -3  -7   5       43.32       43.05      5.22 o
  -2  -7   5      280.76      294.97      7.34 o
  -1  -7   5       27.19       35.82      5.72 o
   0  -7   5       45.81       42.33      5.12 o
   1  -7   5       58.72       60.05      5.14 o
   2  -7   5       30.40       36.39      5.65 o
   3  -7   5      342.81      355.78      7.26 o
   4  -7   5        8.11        6.88      5.42 o
   5  -7   5      156.22      160.56      7.87 o
  -5  -6   5       30.41       28.31      5.98 o
  -4  -6   5       46.96       47.54      5.90 o
  -3  -6   5      249.43      254.57      6.30 o
  -2  -6   5        1.38        2.37      5.00 o
  -1  -6   5     1047.72     1028.10      9.13 o
   0  -6   5       30.73       35.79      4.42 o
   1  -6   5      125.99      131.00      4.77 o
   2  -6   5      311.34      320.89      4.98 o
   3  -6   5       25.00       26.23      3.72 o
   4  -6   5      443.15      463.72      7.51 o
   5  -6   5        2.57        0.34      4.78 o
   6  -6   5        3.94        3.21      4.52 o
  -6  -5   5       10.06        9.50      7.35 o
  -5  -5   5        3.69        0.14      5.47 o
  -4  -5   5      367.05      373.00      6.14 o
  -3  -5   5       64.29       67.93      4.06 o
  -2  -5   5      368.93      365.39      6.62 o
  -1  -5   5      198.03      211.53      5.68 o
   0  -5   5       92.83       93.17      3.74 o
   1  -5   5       36.65       35.83      4.02 o
   2  -5   5        2.17        3.34      2.75 o
   3  -5   5     1071.00     1106.91      7.30 o
   4  -5   5       72.41       70.08      3.54 o
   5  -5   5       49.31       51.41      4.54 o
   6  -5   5      244.30      235.12      5.44 o
   7  -5   5       43.45       41.46      5.77 o
  -6  -4   5        0.29       -3.22      5.43 o
  -5  -4   5      197.50      207.38      5.23 o
  -4  -4   5        4.33        4.76      3.35 o
  -3  -4   5      154.68      147.48      3.67 o
  -2  -4   5      324.29      316.74      5.00 o
  -1  -4   5        4.46        2.66      1.64 o
   0  -4   5      582.07      591.07      7.57 o
   1  -4   5     1804.60     1747.03      8.60 o
   2  -4   5      489.46      508.55      4.39 o
   3  -4   5      265.76      269.89      3.68 o
   4  -4   5      154.94      145.47      3.39 o
   5  -4   5      793.37      782.03      6.03 o
   6  -4   5       95.85       92.33      3.74 o
   7  -4   5      146.95      149.66      6.09 o
   8  -4   5       24.72       28.74      6.14 o
  -7  -3   5       15.76       18.15      7.22 o
  -6  -3   5      123.37      114.95      5.92 o
  -5  -3   5        0.26        0.45      3.17 o
  -4  -3   5      384.45      386.46      4.12 o
  -3  -3   5       67.58       67.00      2.26 o
  -2  -3   5       51.31       50.17      1.27 o
  -1  -3   5     1154.61     1184.43     13.12 o
   0  -3   5      168.72      153.99      3.89 o
   1  -3   5      658.00      658.21      3.91 o
   2  -3   5      120.28      116.41      2.88 o
   3  -3   5     1298.16     1302.97     10.11 o
   4  -3   5      745.16      745.72      5.02 o
   5  -3   5       10.08        6.53      2.61 o
   6  -3   5      571.85      578.04      6.51 o
   7  -3   5        8.75       10.92      4.40 o
   8  -3   5       97.49       95.80      7.18 o
  -7  -2   5      197.02      211.71     12.10 o
  -6  -2   5       13.09       10.81      5.44 o
  -5  -2   5      179.27      188.94      4.58 o
  -4  -2   5        0.86        0.01      2.95 o
  -3  -2   5       26.03       29.95      2.12 o
  -2  -2   5      331.69      295.44      2.67 o
  -1  -2   5       31.50       32.74      1.69 o
   0  -2   5     1312.57     1261.17     12.08 o
   1  -2   5      193.42      182.37      2.10 o
   2  -2   5      574.34      603.31      3.68 o
   3  -2   5     1049.12      988.76      4.42 o
   4  -2   5       94.75      102.06      3.88 o
   5  -2   5      155.48      152.38      3.43 o
   6  -2   5       85.58       84.00      3.59 o
   7  -2   5      172.00      176.76      4.63 o
   8  -2   5      132.57      139.65      6.48 o
   9  -2   5        0.57        4.58      5.71 o
  -7  -1   5        0.03       -1.17      7.26 o
  -6  -1   5      285.33      294.38      8.27 o
  -5  -1   5      163.18      154.47      3.82 o
  -4  -1   5       10.25       11.49      3.44 o
  -3  -1   5      218.26      202.85      2.83 o
  -2  -1   5      199.23      176.95      2.89 o
  -1  -1   5     4646.36     4986.45     35.05 o
   0  -1   5     1039.21     1159.35      6.29 o
   1  -1   5     2353.09     2158.44     17.06 o
   2  -1   5      456.01      410.46      3.63 o
   3  -1   5      832.50      853.83      6.47 o
   4  -1   5     1286.34     1321.93     11.79 o
   5  -1   5      539.07      527.93      4.65 o
   6  -1   5      571.04      562.84      6.09 o
   7  -1   5      228.34      222.84      4.23 o
   8  -1   5        0.54        1.21      5.94 o
   9  -1   5      169.15      176.62      7.78 o
  -7   0   5      146.48      157.58      8.50 o
  -6   0   5      163.73      146.77      7.71 o
  -5   0   5       72.78       78.62      3.73 o
  -4   0   5      586.29      565.80      5.59 o
  -3   0   5       35.99       39.57      2.59 o
  -2   0   5     2872.29     2873.04     17.64 o
  -1   0   5       22.28       27.01      1.59 o
   0   0   5     1398.45     1472.00      9.11 o
   1   0   5       95.15       57.80      1.11 o
   2   0   5      489.30      497.20      4.98 o
   3   0   5     3290.41     3358.29     18.76 o
   4   0   5       57.64       64.38      2.58 o
   5   0   5      563.99      558.41      4.63 o
   6   0   5       12.05        9.09      3.54 o
   7   0   5      101.81      100.14      2.99 o
   8   0   5      379.27      398.76      7.51 o
   9   0   5        0.30        0.82      6.19 o
  -8   1   5      141.34      154.88      8.56 o
  -7   1   5       23.78       15.69      6.43 o
  -6   1   5      132.11      143.55      5.50 o
  -5   1   5      448.96      450.43      7.77 o
  -4   1   5      111.41      106.56      3.16 o
  -3   1   5     1610.00     1633.20     13.14 o
  -2   1   5        2.69        3.34      1.59 o
  -1   1   5      894.70      919.59      5.87 o
   0   1   5     2162.05     2227.75     13.26 o
   1   1   5     1180.87     1239.26      6.64 o
   2   1   5      331.14      268.79      2.87 o
   3   1   5      637.83      599.73      4.00 o
   4   1   5     1469.67     1506.65     13.92 o
   5   1   5      710.27      711.94      6.03 o
   6   1   5       24.28       31.14      4.86 o
   7   1   5      763.37      766.07      7.43 o
   8   1   5      206.68      213.02      5.83 o
   9   1   5       49.11       46.76      7.37 o
  10   1   5       15.81       15.27      8.33 o
  -8   2   5       31.91       18.10      6.67 o
  -7   2   5       67.04       65.74      5.71 o
  -6   2   5      208.31      196.59      5.03 o
  -5   2   5        1.81       -0.04      3.11 o
  -4   2   5     1159.76     1163.30      8.78 o
  -3   2   5       78.84       82.36      2.58 o
  -2   2   5     1715.47     1763.29      8.51 o
  -1   2   5      940.26      970.11      5.55 o
   0   2   5      103.89       91.17      1.46 o
   1   2   5     1888.34     1841.47      5.83 o
   2   2   5     1979.18     2115.68      6.03 o
   3   2   5     3971.34     3966.27     26.19 o
   4   2   5     2017.81     1987.52     16.58 o
   5   2   5      238.18      204.76      3.25 o
   6   2   5     1803.05     1819.57     11.29 o
   7   2   5      169.07      165.82      4.01 o
   8   2   5      170.43      164.19      6.01 o
   9   2   5        8.37       18.72      7.25 o
  10   2   5       26.18       14.87      7.99 o
  -7   3   5      213.17      204.36      6.51 o
  -6   3   5       56.30       57.28      3.64 o
  -5   3   5      309.28      318.54      4.57 o
  -4   3   5      521.54      512.71      4.55 o
  -3   3   5      307.24      310.05      3.64 o
  -2   3   5      737.39      752.92      4.33 o
  -1   3   5       62.26       65.89      1.53 o
   0   3   5     3118.48     3099.10     10.12 o
   1   3   5     1374.03     1445.15      6.18 o
   2   3   5      477.89      447.13      2.84 o
   3   3   5      152.14      157.33      2.00 o
   4   3   5      187.49      204.18      2.49 o
   5   3   5      960.30      929.08      5.44 o
   6   3   5       38.33       36.51      2.42 o
   7   3   5      204.14      198.08      5.45 o
   8   3   5      128.09      148.55      5.54 o
   9   3   5       89.15       76.15      7.68 o
  10   3   5       62.17       72.38      9.31 o
  -7   4   5        9.53        5.80      5.05 o
  -6   4   5      504.31      523.06      6.19 o
  -5   4   5        7.97        6.19      3.29 o
  -4   4   5     2202.87     2205.60      9.04 o
  -3   4   5      353.08      348.24      3.49 o
  -2   4   5       39.30       39.68      2.01 o
  -1   4   5     2463.45     2442.85      9.09 o
   0   4   5     1410.86     1477.87      5.40 o
   1   4   5     4390.94     4493.19     13.44 o
   2   4   5      815.73      818.85      4.09 o
   3   4   5       12.41       13.01      1.68 o
   4   4   5     1306.91     1318.80      8.96 o
   5   4   5       25.69       18.23      2.50 o
   6   4   5      708.39      715.84      6.63 o
   7   4   5      248.34      264.17      9.54 o
   8   4   5      142.61      124.67      5.52 o
   9   4   5       65.30       75.92      7.40 o
  10   4   5        0.19        2.36      8.87 o
  -7   5   5      467.19      502.26      8.81 o
  -6   5   5        8.88        8.95      4.26 o
  -5   5   5      597.82      622.40      6.67 o
  -4   5   5      158.53      165.49      4.11 o
  -3   5   5      649.43      650.55      5.19 o
  -2   5   5     1101.03     1046.37      4.78 o
  -1   5   5      399.30      435.73      3.17 o
   0   5   5     2198.18     2130.08     12.32 o
   1   5   5      934.22      990.32      4.21 o
   2   5   5     1139.62     1180.86      7.09 o
   3   5   5     1762.20     1694.69      6.88 o
   4   5   5       36.86       31.81      2.27 o
   5   5   5      933.44      907.62      7.54 o
   6   5   5      140.32      131.34      3.70 o
   7   5   5      160.75      143.72      4.89 o
   8   5   5      234.41      266.72      7.36 o
   9   5   5       51.52       46.88      6.22 o
  -7   6   5       42.10       44.23      7.44 o
  -6   6   5      261.65      271.29      6.92 o
  -5   6   5      490.48      491.66      6.39 o
  -4   6   5       10.52       12.22      3.82 o
  -3   6   5     1583.97     1561.29     11.74 o
  -2   6   5      618.39      626.86      4.38 o
  -1   6   5     1225.14     1210.51      5.49 o
   0   6   5      114.45      119.40      2.94 o
   1   6   5      254.07      254.22      3.29 o
   2   6   5     3582.59     3592.18     20.13 o
   3   6   5      336.01      320.38      3.78 o
   4   6   5      710.85      706.68      5.12 o
   5   6   5        7.16       12.57      3.84 o
   6   6   5       79.35       82.88      5.02 o
   7   6   5      197.48      200.58      5.89 o
   8   6   5       25.62       16.21      5.14 o
   9   6   5       15.00       15.24      5.54 o
  -6   7   5       69.36       68.90      6.37 o
  -5   7   5        9.25        7.12      7.36 o
  -4   7   5      893.29      916.80      8.22 o
  -3   7   5       81.74       83.40      3.78 o
  -2   7   5     1281.54     1284.70      8.61 o
  -1   7   5       32.25       31.01      2.33 o
   0   7   5      387.40      401.76      4.63 o
   1   7   5     2205.16     2178.21      7.92 o
   2   7   5       75.77       86.50      3.04 o
   3   7   5     1185.22     1194.58      6.96 o
   4   7   5       22.50       22.07      3.47 o
   5   7   5      114.52      117.05      4.45 o
   6   7   5      234.61      226.65      6.04 o
   7   7   5       34.66       25.39      4.99 o
   8   7   5      249.31      246.27      7.69 o
   9   7   5        4.47        0.79      6.44 o
  -6   8   5       38.98       35.42      9.52 o
  -5   8   5      655.48      691.99     12.07 o
  -4   8   5       45.38       50.76      5.84 o
  -3   8   5      826.84      837.99     10.33 o
  -2   8   5       39.55       37.19      3.35 o
  -1   8   5      242.09      232.73      3.66 o
   0   8   5     1024.93     1025.97      6.39 o
   1   8   5      168.15      164.82      3.35 o
   2   8   5       13.45       14.33      3.33 o
   3   8   5      164.33      157.78      4.51 o
   4   8   5       39.32       40.91      4.32 o
   5   8   5      467.00      465.52      8.12 o
   6   8   5      445.74      406.60      7.04 o
   7   8   5      229.23      235.91      6.54 o
   8   8   5        0.75        3.59      6.14 o
  -5   9   5       11.92        9.60      7.42 o
  -4   9   5      507.43      478.77      8.95 o
  -3   9   5        8.74        8.99      5.54 o
  -2   9   5       83.67       81.53      4.64 o
  -1   9   5      399.96      402.65      5.33 o
   0   9   5       41.76       39.25      3.13 o
   1   9   5     1048.99     1023.02      5.90 o
   2   9   5       19.83       16.45      3.20 o
   3   9   5      992.39      972.40      9.28 o
   4   9   5       63.08       62.43      5.29 o
   5   9   5        5.23        1.71      5.55 o
   6   9   5      419.86      411.03      9.22 o
   7   9   5       29.00       31.57      5.42 o
   8   9   5      119.56      110.32      7.43 o
  -4  10   5        7.92        3.99      6.43 o
  -3  10   5       17.46       16.09      6.17 o
  -2  10   5       62.72       72.37      5.04 o
  -1  10   5       20.80       21.76      4.96 o
   0  10   5      958.62      933.50      8.66 o
   1  10   5       24.90       24.94      3.78 o
   2  10   5      569.04      578.78      6.02 o
   3  10   5       20.71       17.99      4.12 o
   4  10   5        1.01        2.81      4.58 o
   5  10   5      185.06      183.92      6.64 o
   6  10   5       51.67       58.35      7.26 o
   7  10   5      213.86      196.84      9.07 o
  -3  11   5       39.17       41.04      7.58 o
  -2  11   5      146.26      135.34      8.29 o
  -1  11   5      304.57      290.26      7.82 o
   0  11   5        0.61        0.11      5.62 o
   1  11   5      478.53      487.64      9.25 o
   2  11   5      671.37      645.13      8.57 o
   3  11   5       57.17       68.93      6.14 o
   4  11   5      120.38      119.27      5.38 o
   5  11   5       49.98       49.77      6.15 o
   6  11   5       57.92       46.70      6.67 o
  -1  12   5        4.64        2.78      6.35 o
   0  12   5      152.84      156.52      7.69 o
   1  12   5       47.81       35.53      6.68 o
   2  12   5       35.12       34.70      6.38 o
   3  12   5      392.86      379.76      7.89 o
   4  12   5       16.73       22.05      7.49 o
   0  -8   6       48.36       34.70      6.38 o
   1  -8   6       96.77      101.62      8.06 o
  -3  -7   6       34.29       29.17      7.20 o
  -2  -7   6       16.16        9.38      5.94 o
  -1  -7   6        0.61       -2.00      5.89 o
   0  -7   6      325.13      323.37      7.25 o
   1  -7   6        1.94       -0.70      5.66 o
   2  -7   6      199.13      198.79      8.10 o
   3  -7   6       14.82       14.44      6.83 o
   4  -7   6      164.02      159.64      7.30 o
  -4  -6   6        3.75        1.83      5.81 o
  -3  -6   6        8.07        5.06      6.19 o
  -2  -6   6      127.67      116.04      6.36 o
  -1  -6   6      174.59      189.05      6.27 o
   0  -6   6      252.79      235.70      6.65 o
   1  -6   6      523.50      535.68      7.29 o
   2  -6   6       43.20       40.40      5.13 o
   3  -6   6      133.18      115.34      5.89 o
   4  -6   6       23.42       18.52      5.64 o
   5  -6   6        0.93        0.72      5.91 o
   6  -6   6      105.49      101.22      6.17 o
  -5  -5   6       44.58       43.46      6.85 o
  -4  -5   6       54.79       43.45      6.16 o
  -3  -5   6       71.60       64.33      7.04 o
  -2  -5   6       41.90       47.56      4.92 o
  -1  -5   6       56.61       61.58      5.40 o
   0  -5   6      440.07      465.54      7.70 o
   1  -5   6       78.93       84.70      4.86 o
   2  -5   6       55.96       59.89      3.86 o
   3  -5   6       19.61       22.08      3.62 o
   4  -5   6       25.68       27.39      4.19 o
   5  -5   6      273.07      281.92      5.74 o
   6  -5   6       25.66       30.15      4.72 o
   7  -5   6      103.17      100.01      6.19 o
  -6  -4   6      110.14      115.58      9.79 o
  -5  -4   6       12.99       11.19      5.80 o
  -4  -4   6      107.37      104.42      6.14 o
  -3  -4   6      165.28      154.50      5.42 o
  -2  -4   6       28.17       21.18      4.93 o
  -1  -4   6      868.75      893.06     10.36 o
   0  -4   6       13.87       10.00      4.67 o
   1  -4   6      599.56      586.39      9.04 o
   2  -4   6       52.73       49.36      3.30 o
   3  -4   6       48.04       48.81      3.42 o
   4  -4   6      692.89      704.39      6.69 o
   5  -4   6        6.43        6.88      3.46 o
   6  -4   6      380.54      379.55      5.92 o
   7  -4   6        9.82       13.69      5.44 o
  -6  -3   6        5.38        3.98      6.96 o
  -5  -3   6      152.39      148.48      6.41 o
  -4  -3   6      123.24      119.02      5.84 o
  -3  -3   6       14.70       11.56      4.04 o
  -2  -3   6      340.33      330.37      8.21 o
  -1  -3   6       85.22       90.70      3.09 o
   0  -3   6      443.96      383.18      7.48 o
   1  -3   6        3.17        4.21      1.05 o
   2  -3   6       65.97       61.27      2.42 o
   3  -3   6      101.74      104.66      2.32 o
   4  -3   6        6.32        5.80      2.92 o
   5  -3   6     1356.97     1334.62     11.73 o
   6  -3   6       17.14       17.12      3.61 o
   7  -3   6       31.20       32.12      4.40 o
   8  -3   6       64.47       74.24      6.86 o
  -6  -2   6       83.22       89.63      8.44 o
  -5  -2   6        4.99        8.75      5.96 o
  -4  -2   6        2.35        0.47      3.27 o
  -3  -2   6      252.98      261.63      2.86 o
  -2  -2   6       40.64       30.92      2.19 o
  -1  -2   6     1023.65     1011.50      8.01 o
   0  -2   6      197.70      209.80      3.93 o
   1  -2   6      126.05      132.02      2.05 o
   2  -2   6     1377.38     1358.44     10.89 o
   3  -2   6     1569.40     1530.04      9.15 o
   4  -2   6      693.89      693.82      6.27 o
   5  -2   6       72.54       76.57      4.06 o
   6  -2   6       44.12       45.33      4.26 o
   7  -2   6      309.10      311.65      6.16 o
   8  -2   6        9.68       12.26      4.89 o
   9  -2   6      115.22      118.26      8.66 o
  -7  -1   6       80.56       92.18      8.93 o
  -6  -1   6      364.49      318.21      9.10 o
  -5  -1   6       18.69       20.45      5.16 o
  -4  -1   6      337.86      340.84      5.72 o
  -3  -1   6      305.55      308.23      3.57 o
  -2  -1   6      817.99      804.44      7.22 o
  -1  -1   6      279.84      276.76      4.08 o
   0  -1   6      416.10      409.13      4.91 o
   1  -1   6     2635.22     2655.24     10.38 o
   2  -1   6     1020.74      988.02      5.80 o
   3  -1   6      640.35      626.23      5.47 o
   4  -1   6       21.60       23.11      3.63 o
   5  -1   6     1567.75     1592.41     12.07 o
   6  -1   6      697.78      704.59      8.73 o
   7  -1   6       23.05       22.39      4.15 o
   8  -1   6      293.15      308.04      7.42 o
   9  -1   6       15.06       15.39      6.43 o
  -7   0   6       51.84       46.72      7.16 o
  -6   0   6      120.92      118.64      6.03 o
  -5   0   6      202.59      208.56      5.91 o
  -4   0   6      319.33      305.71      4.38 o
  -3   0   6      620.84      636.09      5.13 o
  -2   0   6        0.03        0.42      1.60 o
  -1   0   6       15.28       17.99      2.63 o
   0   0   6     1011.91      950.40      7.68 o
   1   0   6        3.92        7.31      2.54 o
   2   0   6     1946.83     1981.02      9.91 o
   3   0   6       10.74       13.71      3.79 o
   4   0   6       19.08       22.86      2.95 o
   5   0   6      462.54      469.69      5.67 o
   6   0   6       20.47       18.35      2.27 o
   7   0   6      253.19      268.63      6.13 o
   8   0   6        7.48       12.59      6.27 o
   9   0   6       57.49       54.16      6.96 o
  -7   1   6       65.72       71.26      6.13 o
  -6   1   6      436.34      430.62      6.69 o
  -5   1   6        6.91        5.14      4.44 o
  -4   1   6      533.03      545.55      4.90 o
  -3   1   6       90.78       85.93      2.58 o
  -2   1   6      202.66      204.54      2.75 o
  -1   1   6     1169.02     1123.47      7.84 o
   0   1   6       39.37       40.10      1.76 o
   1   1   6     3094.41     3175.50     13.72 o
   2   1   6        1.99        3.83      1.70 o
   3   1   6      328.56      263.97      3.23 o
   4   1   6     1695.59     1626.02      8.29 o
   5   1   6       30.79       34.18      3.49 o
   6   1   6     1556.57     1611.19     13.30 o
   7   1   6      151.99      149.66      3.90 o
   8   1   6        3.52        7.56      6.09 o
   9   1   6       40.77       49.81      7.07 o
  -7   2   6      150.04      142.82      6.31 o
  -6   2   6       52.48       53.61      4.29 o
  -5   2   6      408.16      417.70      5.20 o
  -4   2   6        4.14        4.18      2.96 o
  -3   2   6      243.08      254.22      3.76 o
  -2   2   6     1333.08     1294.28      8.44 o
  -1   2   6      506.06      479.17      3.04 o
   0   2   6     3794.99     3814.14     10.02 o
   1   2   6       23.80       26.59      1.68 o
   2   2   6     1533.47     1593.11      8.15 o
   3   2   6      571.66      534.26      3.71 o
   4   2   6       10.24        8.82      2.20 o
   5   2   6      903.36      889.07      5.47 o
   6   2   6       10.39        8.90      3.09 o
   7   2   6       60.19       49.74      2.87 o
   8   2   6       23.66       16.58      5.12 o
   9   2   6      185.90      153.88      8.94 o
  10   2   6      134.68      151.58      9.57 o
  -7   3   6       26.58       21.87      5.33 o
  -6   3   6      459.59      474.78      6.80 o
  -5   3   6       32.66       35.18      3.23 o
  -4   3   6      236.23      239.41      4.06 o
  -3   3   6     1926.27     1945.09     10.08 o
  -2   3   6        6.82        6.85      1.38 o
  -1   3   6     3330.62     3339.41     16.95 o
   0   3   6      314.47      324.73      2.24 o
   1   3   6       90.41       79.06      1.78 o
   2   3   6      185.17      177.74      2.30 o
   3   3   6       41.41       45.34      1.63 o
   4   3   6      670.96      603.59      3.56 o
   5   3   6        2.26        1.65      2.02 o
   6   3   6      607.55      609.92      4.83 o
   7   3   6       37.78       44.75      3.15 o
   8   3   6       41.09       26.63      5.36 o
   9   3   6      198.96      221.35      9.57 o
  10   3   6        5.01       -0.01      7.77 o
  -7   4   6      103.10      107.61      6.05 o
  -6   4   6       47.10       39.20      4.59 o
  -5   4   6      187.18      184.74      4.11 o
  -4   4   6     1272.02     1266.10      7.98 o
  -3   4   6       28.40       27.99      2.60 o
  -2   4   6      949.36      947.82      5.57 o
  -1   4   6      112.01      116.80      2.01 o
   0   4   6      889.12      897.75      3.51 o
   1   4   6     2154.81     2139.35      8.15 o
   2   4   6       20.91       24.71      1.37 o
   3   4   6     1165.27     1159.01      5.99 o
   4   4   6      964.65      981.89      4.71 o
   5   4   6     1296.27     1336.49      7.29 o
   6   4   6      499.96      516.20      5.18 o
   7   4   6      190.65      177.93      4.10 o
   8   4   6      347.28      356.68      6.47 o
   9   4   6        7.44        6.54      6.53 o
  -7   5   6       21.15       23.64      6.59 o
  -6   5   6      218.29      231.35      6.18 o
  -5   5   6      604.73      577.64      6.33 o
  -4   5   6      128.13      120.32      4.06 o
  -3   5   6      518.90      532.99      6.40 o
  -2   5   6      300.19      282.95      3.69 o
  -1   5   6      256.29      250.60      3.00 o
   0   5   6      242.39      237.25      3.58 o
   1   5   6        2.94        2.61      1.72 o
   2   5   6     1885.37     1818.71      9.98 o
   3   5   6      183.71      183.79      3.14 o
   4   5   6      568.87      564.98      4.33 o
   5   5   6       24.99       23.71      2.81 o
   6   5   6      167.40      151.78      3.52 o
   7   5   6      321.59      334.08      5.48 o
   8   5   6       20.26       17.64      4.41 o
   9   5   6      175.29      167.77      7.64 o
  -6   6   6      187.61      179.73      5.90 o
  -5   6   6       59.14       53.96      4.43 o
  -4   6   6      548.61      581.28      6.82 o
  -3   6   6      303.25      288.79      5.22 o
  -2   6   6      537.40      511.73      3.84 o
  -1   6   6       59.88       61.08      2.93 o
   0   6   6      310.69      310.78      4.00 o
   1   6   6     3804.44     3818.37     11.92 o
   2   6   6      105.41      107.09      2.86 o
   3   6   6     1196.95     1209.18      7.95 o
   4   6   6       34.00       39.01      2.86 o
   5   6   6       71.63       73.19      3.55 o
   6   6   6      463.74      506.82      6.63 o
   7   6   6        8.86        6.67      4.60 o
   8   6   6      132.26      138.67      5.45 o
   9   6   6        8.15        4.40      5.41 o
  -6   7   6       82.09       87.19      8.88 o
  -5   7   6      549.87      552.63      8.72 o
  -4   7   6      114.28      110.42      4.91 o
  -3   7   6      419.54      462.65      5.99 o
  -2   7   6      137.73      142.40      3.45 o
  -1   7   6        5.36        6.47      2.61 o
   0   7   6      854.38      848.34      6.27 o
   1   7   6        6.36        5.55      2.10 o
   2   7   6     1452.58     1440.68      8.87 o
   3   7   6        0.27        1.91      2.67 o
   4   7   6      184.00      193.35      4.45 o
   5   7   6      153.15      164.06      4.92 o
   6   7   6        0.54       -1.34      4.27 o
   7   7   6      541.16      526.26      7.79 o
   8   7   6        0.08       -0.68      6.10 o
   9   7   6       53.75       37.65      6.42 o
  -5   8   6       46.35       40.30      7.54 o
  -4   8   6      436.06      456.19      9.16 o
  -3   8   6      113.29      113.90      5.31 o
  -2   8   6      287.52      253.10      4.33 o
  -1   8   6     1796.50     1668.63      9.30 o
   0   8   6      154.29      153.43      4.30 o
   1   8   6      973.70      944.09      6.76 o
   2   8   6      243.83      253.55      4.03 o
   3   8   6      141.74      143.68      4.19 o
   4   8   6     1145.61     1134.41      9.74 o
   5   8   6       27.82       24.49      4.82 o
   6   8   6      521.66      508.59      8.08 o
   7   8   6        0.96       -0.52      5.16 o
   8   8   6        3.05        4.03      6.40 o
  -5   9   6       53.65       47.96      7.77 o
  -4   9   6      123.80      125.26      7.91 o
  -3   9   6      202.65      195.78      7.21 o
  -2   9   6     1026.09     1017.45      9.83 o
  -1   9   6      150.78      146.82      4.24 o
   0   9   6      565.51      576.95      5.65 o
   1   9   6       19.27       22.05      3.42 o
   2   9   6      400.76      403.87      5.00 o
   3   9   6      931.93      927.83      7.79 o
   4   9   6        0.44       -0.43      4.30 o
   5   9   6      468.95      468.69      7.96 o
   6   9   6        1.31        1.51      5.68 o
   7   9   6      184.70      193.91      6.44 o
   8   9   6      113.32      115.57      7.47 o
  -4  10   6       69.85       79.29      7.83 o
  -3  10   6      648.81      668.20     10.17 o
  -2  10   6       50.32       47.41      5.86 o
  -1  10   6      750.95      780.65      8.67 o
   0  10   6        1.78        0.45      4.61 o
   1  10   6       18.13       21.38      3.45 o
   2  10   6      392.56      368.78      6.49 o
   3  10   6        7.20        8.68      5.22 o
   4  10   6      259.58      266.44      6.43 o
   5  10   6        6.13        2.66      5.45 o
   6  10   6       13.17       15.72      5.85 o
   7  10   6       49.95       55.81      6.44 o
  -3  11   6        6.12        4.90      7.19 o
  -2  11   6      194.85      191.30      9.11 o
  -1  11   6       13.64       18.11      5.98 o
   0  11   6      133.11      148.75      6.87 o
   1  11   6      412.79      388.92      8.96 o
   2  11   6      102.25      108.75      5.81 o
   3  11   6      586.25      614.95      8.63 o
   4  11   6        1.09        1.62      5.19 o
   5  11   6       22.62       15.65      5.68 o
   6  11   6       41.29       40.73      6.32 o
  -1  12   6       14.74       18.04      7.31 o
   0  12   6       13.87       10.82      6.40 o
   1  12   6       10.90        7.39      6.36 o
   2  12   6      430.55      417.15      8.99 o
   3  12   6       23.08       21.50      5.61 o
   4  12   6       51.56       41.49      7.65 o
   0  -7   7       11.13        9.80      6.05 o
   1  -7   7      191.15      194.11      8.41 o
   2  -7   7        2.31       -1.49      6.98 o
  -2  -6   7       70.94       81.27      7.10 o
  -1  -6   7       27.62       23.52      5.55 o
   0  -6   7      160.39      168.62      6.64 o
   1  -6   7        0.59       -3.20      5.69 o
   2  -6   7       27.09       21.25      5.37 o
   3  -6   7       72.80       70.44      6.63 o
   4  -6   7        7.64        9.62      6.25 o
  -4  -5   7       50.61       43.10      7.39 o
  -3  -5   7       50.30       51.97      7.89 o
  -2  -5   7       41.40       43.19      6.11 o
  -1  -5   7      221.38      220.13      6.79 o
   0  -5   7        1.52       -0.06      5.00 o
   1  -5   7      108.97       98.91      5.51 o
   2  -5   7      173.74      185.80      6.15 o
   3  -5   7       27.52       25.60      5.30 o
   4  -5   7      184.18      195.14      5.94 o
   5  -5   7       43.36       47.10      5.85 o
   6  -5   7      183.88      174.91      7.17 o
  -4  -4   7      160.86      147.02      7.69 o
  -3  -4   7        3.71        3.49      5.99 o
  -2  -4   7      325.99      318.04      7.40 o
  -1  -4   7        2.78        0.07      5.40 o
   0  -4   7      185.79      185.16      7.16 o
   1  -4   7       13.21       17.20      4.63 o
   2  -4   7       11.48       11.85      4.47 o
   3  -4   7     1122.54     1096.76     11.00 o
   4  -4   7       12.94       13.23      4.11 o
   5  -4   7      245.48      232.55      4.97 o
   6  -4   7       12.79       11.60      4.38 o
   7  -4   7        0.10        1.43      5.38 o
  -5  -3   7      125.26      121.89      8.71 o
  -4  -3   7       30.09       35.84      6.25 o
  -3  -3   7      246.06      266.85      8.11 o
  -2  -3   7       43.48       41.76      5.11 o
  -1  -3   7       55.03       46.58      5.65 o
   0  -3   7      114.17       94.74      6.34 o
   1  -3   7       35.35       34.63      5.27 o
   2  -3   7     1185.46     1160.41      9.66 o
   3  -3   7       33.11       31.56      3.62 o
   4  -3   7       93.21       94.82      3.94 o
   5  -3   7        9.98        9.32      3.80 o
   6  -3   7       14.01       13.21      3.74 o
   7  -3   7      127.18      144.60      5.36 o
  -6  -2   7       12.47       10.87      8.33 o
  -5  -2   7       95.36       94.92      8.41 o
  -4  -2   7      392.93      408.12      8.20 o
  -3  -2   7        7.68        6.58      6.15 o
  -2  -2   7      132.88      120.71      4.49 o
  -1  -2   7      366.63      351.59      5.73 o
   0  -2   7        0.21        0.21      2.96 o
   1  -2   7     1621.38     1598.56      8.79 o
   2  -2   7        3.44        3.18      1.19 o
   3  -2   7      504.75      507.35      4.81 o
   4  -2   7        7.73        8.11      3.11 o
   5  -2   7       87.83       84.93      4.15 o
   6  -2   7      499.13      506.99      7.15 o
   7  -2   7        3.13       -0.54      5.04 o
   8  -2   7      279.33      279.72      7.43 o
  -6  -1   7        5.99        2.05      7.42 o
  -5  -1   7      929.10      962.00     14.99 o
  -4  -1   7        1.36        0.52      4.53 o
  -3  -1   7       67.85       76.11      5.30 o
  -2  -1   7      123.94      120.84      4.47 o
  -1  -1   7       23.76       16.87      3.45 o
   0  -1   7     1120.46     1053.67      7.83 o
   1  -1   7       49.52       50.94      3.35 o
   2  -1   7      240.70      237.02      3.30 o
   3  -1   7       40.42       35.02      3.69 o
   4  -1   7       20.93       21.90      4.48 o
   5  -1   7      133.12      133.18      4.93 o
   6  -1   7       27.37       27.96      5.01 o
   7  -1   7      601.45      617.79      9.38 o
   8  -1   7       13.62       17.15      5.32 o
   9  -1   7       13.66       10.59      6.81 o
  -6   0   7      219.09      212.36      8.41 o
  -5   0   7      107.45      102.78      6.82 o
  -4   0   7      501.31      510.11      6.33 o
  -3   0   7       14.26       17.93      2.50 o
  -2   0   7       13.90       11.21      1.38 o
  -1   0   7      351.24      352.57      5.13 o
   0   0   7       38.98       34.39      3.44 o
   1   0   7     1841.34     1865.05      9.79 o
   2   0   7      182.92      177.43      2.05 o
   3   0   7        3.46        3.92      3.31 o
   4   0   7      187.06      184.53      4.87 o
   5   0   7      363.81      359.64      6.04 o
   6   0   7      593.87      605.17      8.12 o
   7   0   7      435.11      456.55      7.73 o
   8   0   7      111.79      105.66      7.13 o
   9   0   7        7.37       13.09      6.58 o
  -6   1   7       13.74       12.30      5.22 o
  -5   1   7      366.95      372.57      6.28 o
  -4   1   7      434.25      423.03      5.27 o
  -3   1   7      202.35      202.78      3.73 o
  -2   1   7      444.74      447.93      4.58 o
  -1   1   7      140.64      138.15      2.27 o
   0   1   7     1555.28     1618.29      8.76 o
   1   1   7      230.60      219.66      4.15 o
   2   1   7      167.99      172.84      2.32 o
   3   1   7     1136.72     1124.91      6.35 o
   4   1   7        6.48        5.98      1.85 o
   5   1   7     1285.26     1306.56      9.27 o
   6   1   7        5.54        8.38      3.77 o
   7   1   7      607.67      599.21      7.40 o
   8   1   7        7.03       10.15      6.60 o
   9   1   7       22.43       22.88      6.89 o
  -6   2   7      145.52      145.56      5.00 o
  -5   2   7       90.88       85.87      4.03 o
  -4   2   7        9.10       10.87      3.13 o
  -3   2   7      282.28      275.40      4.15 o
  -2   2   7     1067.20     1034.12      6.34 o
  -1   2   7     1161.48     1157.54      7.53 o
   0   2   7       46.99       51.08      1.63 o
   1   2   7      521.42      526.94      7.09 o
   2   2   7     1289.32     1258.22      6.65 o
   3   2   7        3.34        2.47      1.96 o
   4   2   7     1083.62     1105.77      8.13 o
   5   2   7      217.15      209.99      4.13 o
   6   2   7      100.84       95.85      3.98 o
   7   2   7       69.48       78.53      4.39 o
   8   2   7        1.40       -2.70      5.45 o
   9   2   7       98.07      100.64      8.47 o
  -6   3   7        5.65        8.00      4.74 o
  -5   3   7        7.85        9.85      3.58 o
  -4   3   7      709.34      703.06      6.44 o
  -3   3   7      233.08      237.53      4.57 o
  -2   3   7     1106.33     1168.93      7.14 o
  -1   3   7      373.35      372.31      3.00 o
   0   3   7      417.48      402.24      3.58 o
   1   3   7      220.37      211.35      3.01 o
   2   3   7       10.03        8.21      1.99 o
   3   3   7     2380.96     2393.91      8.29 o
   4   3   7        2.33        2.66      1.36 o
   5   3   7      234.77      211.65      2.88 o
   6   3   7      351.34      380.34      4.92 o
   7   3   7        0.74       -0.23      3.82 o
   8   3   7      679.68      719.74      9.04 o
   9   3   7       13.66       14.63      7.16 o
  -6   4   7        0.39        0.90      4.81 o
  -5   4   7      364.17      348.10      5.89 o
  -4   4   7       17.60       14.20      3.26 o
  -3   4   7      606.70      623.26      6.16 o
  -2   4   7      237.78      228.87      2.45 o
  -1   4   7      194.86      202.52      2.46 o
   0   4   7     1492.12     1387.53      5.98 o
   1   4   7       81.79       81.34      2.03 o
   2   4   7     2013.66     1992.67      6.87 o
   3   4   7      121.57      129.96      2.34 o
   4   4   7      291.29      293.30      3.07 o
   5   4   7      247.37      254.29      3.27 o
   6   4   7       24.52       20.64      3.43 o
   7   4   7      539.13      552.70      6.42 o
   8   4   7        0.10        0.12      5.31 o
   9   4   7       53.36       49.20      6.68 o
  -6   5   7       98.78      105.13      5.60 o
  -5   5   7       51.24       53.46      4.44 o
  -4   5   7     1295.65     1278.76      9.29 o
  -3   5   7       16.16       16.18      3.57 o
  -2   5   7      895.65      900.93      4.95 o
  -1   5   7      859.97      856.41      5.47 o
   0   5   7        7.43        6.75      1.78 o
   1   5   7     1636.88     1656.72      9.16 o
   2   5   7      266.95      251.70      3.67 o
   3   5   7      942.16      942.42      8.13 o
   4   5   7       30.92       34.92      2.71 o
   5   5   7        0.11        1.65      2.87 o
   6   5   7      348.08      365.34      4.88 o
   7   5   7       59.83       57.78      3.65 o
   8   5   7      362.94      339.15      6.47 o
   9   5   7       34.79       42.05      6.50 o
  -6   6   7        2.00       -0.43      6.20 o
  -5   6   7      534.30      545.70      7.23 o
  -4   6   7        4.04        1.84      3.99 o
  -3   6   7      123.60      125.83      4.35 o
  -2   6   7      118.64      128.44      2.40 o
  -1   6   7       55.48       56.33      2.99 o
   0   6   7     2048.94     2048.38      9.47 o
   1   6   7        7.97        7.48      2.28 o
   2   6   7     1255.07     1280.21      5.48 o
   3   6   7      297.57      301.22      4.08 o
   4   6   7        2.19        2.98      2.99 o
   5   6   7      534.19      541.22      5.50 o
   6   6   7       46.46       45.38      3.65 o
   7   6   7      412.75      402.47      5.75 o
   8   6   7      124.73      135.62      5.25 o
   9   6   7       10.17        5.52      6.27 o
  -5   7   7        0.55        0.20      5.57 o
  -4   7   7      302.24      310.42      6.34 o
  -3   7   7      572.41      545.01      6.30 o
  -2   7   7      136.97      119.52      4.25 o
  -1   7   7     1165.37     1160.72      7.15 o
   0   7   7      201.54      207.42      4.28 o
   1   7   7      934.48      910.30      9.49 o
   2   7   7       93.06       92.05      2.80 o
   3   7   7      155.56      157.27      3.63 o
   4   7   7      652.56      668.48      5.92 o
   5   7   7      179.15      178.55      4.57 o
   6   7   7      354.91      333.50      5.43 o
   7   7   7      152.82      162.71      5.49 o
   8   7   7      120.28      103.76      5.74 o
   9   7   7       42.08       42.40      6.92 o
  -5   8   7      286.38      294.25      8.89 o
  -4   8   7      126.07      109.88      5.41 o
  -3   8   7       16.26       11.77      4.51 o
  -2   8   7      886.27      894.68      7.71 o
  -1   8   7      229.16      225.91      4.41 o
   0   8   7      481.42      472.10      5.88 o
   1   8   7       10.64       12.57      3.53 o
   2   8   7        0.68        1.87      3.36 o
   3   8   7     1748.79     1745.06      8.82 o
   4   8   7      439.34      443.70      6.05 o
   5   8   7      777.03      758.18      7.38 o
   6   8   7       42.50       43.70      4.77 o
   7   8   7        1.92        3.71      5.13 o
   8   8   7       52.91       66.34      6.28 o
  -4   9   7       39.47       47.80      6.52 o
  -3   9   7      840.70      846.70      9.28 o
  -2   9   7       36.12       32.22      4.63 o
  -1   9   7      106.37      138.22      4.29 o
   0   9   7       82.09       74.62      3.99 o
   1   9   7        7.75        6.44      3.51 o
   2   9   7      490.78      475.10      5.86 o
   3   9   7       43.43       40.64      4.15 o
   4   9   7      250.84      248.91      5.87 o
   5   9   7       44.56       51.12      5.26 o
   6   9   7       46.76       34.72      6.04 o
   7   9   7      120.46      146.52      6.66 o
   8   9   7       14.06       12.33      6.31 o
  -3  10   7       19.18       21.74      6.60 o
  -2  10   7      640.83      682.87      9.95 o
  -1  10   7       34.01       29.75      5.66 o
   0  10   7      100.32       95.86      5.50 o
   1  10   7      486.64      470.48      5.80 o
   2  10   7        8.48        8.31      4.19 o
   3  10   7      762.87      772.78      8.82 o
   4  10   7      131.84      139.48      6.31 o
   5  10   7      153.94      141.49      6.58 o
   6  10   7       62.89       63.15      6.30 o
   7  10   7        0.23       -1.70      6.46 o
  -2  11   7       69.71       83.78      7.17 o
  -1  11   7      171.53      179.37      8.46 o
   0  11   7      644.51      644.65      9.35 o
   1  11   7       14.88        8.16      5.58 o
   2  11   7      319.22      313.97      7.31 o
   3  11   7        8.03       10.23      5.31 o
   4  11   7       44.03       38.39      5.42 o
   5  11   7       10.44        8.80      5.71 o
   6  11   7       30.98       29.21      6.51 o
   0  12   7      121.76      125.92      8.25 o
   1  12   7      176.76      158.16      7.67 o
   2  12   7       36.65       33.31      6.12 o
   3  12   7       77.38       84.66      5.96 o
   4  12   7       64.59       54.14      7.70 o
   0  -6   8        0.55        0.97      6.02 o
   1  -6   8        3.16        4.00      6.10 o
   2  -6   8       62.32       68.06      7.62 o
  -2  -5   8       39.92       46.56      8.15 o
  -1  -5   8        8.71       10.54      6.22 o
   0  -5   8       30.94       25.94      5.78 o
   1  -5   8      186.97      194.45      7.38 o
   2  -5   8        6.86        5.55      5.47 o
   3  -5   8      134.20      147.01      6.28 o
   4  -5   8       13.09       12.66      6.11 o
   5  -5   8       45.14       42.11      6.57 o
  -3  -4   8      230.69      224.43     10.45 o
  -2  -4   8        1.07        3.70      6.66 o
  -1  -4   8       11.43       14.35      5.74 o
   0  -4   8       15.10       17.23      5.41 o
   1  -4   8       38.50       42.82      5.01 o
   2  -4   8      328.64      336.59      7.76 o
   3  -4   8       78.48       73.03      6.55 o
   4  -4   8       86.67       78.77      6.10 o
   5  -4   8       63.55       66.66      6.14 o
   6  -4   8        4.86        8.75      5.86 o
  -4  -3   8      157.54      162.00      9.16 o
  -3  -3   8       32.40       30.78      6.63 o
  -2  -3   8        7.06        4.09      6.50 o
  -1  -3   8        3.34        2.80      5.32 o
   0  -3   8        2.37        3.80      6.09 o
   1  -3   8      578.43      596.04      9.00 o
   2  -3   8      211.75      203.06      6.15 o
   3  -3   8      303.04      280.49      8.54 o
   4  -3   8       43.39       48.13      6.36 o
   5  -3   8       36.01       37.86      5.71 o
   6  -3   8       78.25       87.93      4.88 o
   7  -3   8       43.90       41.75      6.67 o
  -5  -2   8       42.67       44.11      9.66 o
  -4  -2   8      137.19      125.70      8.52 o
  -3  -2   8      127.53      123.31      8.45 o
  -2  -2   8      134.80      139.64      7.77 o
  -1  -2   8       40.43       41.18      5.93 o
   0  -2   8      537.39      533.28      9.32 o
   1  -2   8       18.45       13.70      4.93 o
   2  -2   8      606.46      566.14      8.64 o
   3  -2   8       12.17       21.67      4.17 o
   4  -2   8        5.50        5.81      3.96 o
   5  -2   8      332.23      346.69      5.57 o
   6  -2   8        6.66        7.01      4.63 o
   7  -2   8      242.90      225.08      6.02 o
  -5  -1   8       33.92       29.75      8.91 o
  -4  -1   8       68.45       64.64      9.43 o
  -3  -1   8      133.68      147.91      7.90 o
  -2  -1   8        2.84        4.14      4.91 o
  -1  -1   8      647.03      676.26      7.92 o
   0  -1   8       24.61       24.54      4.33 o
   1  -1   8      463.66      435.63      6.10 o
   2  -1   8       19.37       23.78      4.16 o
   3  -1   8       12.77       11.44      2.03 o
   4  -1   8      416.49      435.12      6.69 o
   5  -1   8       11.99       14.25      4.32 o
   6  -1   8      142.72      151.67      5.91 o
   7  -1   8        1.39        5.20      5.82 o
   8  -1   8       25.48       22.64      6.20 o
  -5   0   8        1.43       -1.53      9.09 o
  -4   0   8      129.19      123.65      6.53 o
  -3   0   8      251.70      245.49      6.45 o
  -2   0   8      661.77      691.84      7.65 o
  -1   0   8        1.47        2.51      4.09 o
   0   0   8      436.88      430.19      7.15 o
   1   0   8      443.90      403.78      5.31 o
   2   0   8        0.16        0.81      1.18 o
   3   0   8      464.20      484.08      5.44 o
   4   0   8      238.72      232.72      6.27 o
   5   0   8      678.38      656.91      8.09 o
   6   0   8       86.04       83.33      5.55 o
   7   0   8      129.89      123.49      6.21 o
   8   0   8      298.89      308.46      8.37 o
  -6   1   8       39.66       44.79     10.01 o
  -5   1   8       33.37       30.54      7.07 o
  -4   1   8       92.93       86.42      6.07 o
  -3   1   8      974.70      999.00     10.86 o
  -2   1   8        6.84        5.67      3.63 o
  -1   1   8      146.72      152.06      4.68 o
   0   1   8       69.97       71.33      4.05 o
   1   1   8        3.11        3.66      2.20 o
   2   1   8      929.98      907.85      8.26 o
   3   1   8       84.42       77.69      2.67 o
   4   1   8     1053.61     1078.97      7.64 o
   5   1   8        0.25        0.56      4.13 o
   6   1   8        9.58        6.45      4.11 o
   7   1   8       50.63       59.21      5.63 o
   8   1   8       21.61       20.23      6.05 o
   9   1   8      188.85      192.61      8.49 o
  -6   2   8       19.65       14.24      6.47 o
  -5   2   8       19.87       20.92      5.11 o
  -4   2   8      272.43      278.26      6.04 o
  -3   2   8      125.46      128.93      5.66 o
  -2   2   8     1511.71     1548.25      8.89 o
  -1   2   8      128.09      136.76      3.08 o
   0   2   8       31.74       30.83      2.17 o
   1   2   8      701.18      690.08      5.88 o
   2   2   8       63.50       66.75      2.07 o
   3   2   8     1253.02     1286.73      9.66 o
   4   2   8       24.48       25.50      2.51 o
   5   2   8        1.16        2.10      3.26 o
   6   2   8      195.71      203.15      4.81 o
   7   2   8       35.52       32.81      4.17 o
   8   2   8      219.99      215.06      6.58 o
   9   2   8      197.54      198.31      7.33 o
  -6   3   8        0.81       -1.64      6.70 o
  -5   3   8      153.97      153.46      5.05 o
  -4   3   8       22.47       17.60      4.06 o
  -3   3   8     1468.58     1514.91      9.02 o
  -2   3   8      380.88      369.40      4.40 o
  -1   3   8      431.23      433.00      3.96 o
   0   3   8       16.55       18.41      1.74 o
   1   3   8      200.56      206.11      3.12 o
   2   3   8     2150.93     2116.35     10.06 o
   3   3   8      604.47      602.92      4.84 o
   4   3   8      300.27      294.45      3.33 o
   5   3   8      285.05      297.45      3.89 o
   6   3   8       45.12       45.29      3.49 o
   7   3   8      281.44      283.69      5.38 o
   8   3   8       14.13       20.75      5.76 o
   9   3   8      211.03      200.24      8.91 o
  -6   4   8      275.79      280.33      8.91 o
  -5   4   8       15.70       14.07      5.30 o
  -4   4   8      849.44      858.41     10.65 o
  -3   4   8       54.52       48.10      3.34 o
  -2   4   8        1.15        1.97      2.80 o
  -1   4   8      399.69      383.92      3.20 o
   0   4   8     1534.13     1500.88     10.30 o
   1   4   8     2264.37     2270.53     12.19 o
   2   4   8        3.42        5.05      2.48 o
   3   4   8      289.46      294.18      4.56 o
   4   4   8      491.01      502.41      4.26 o
   5   4   8        0.55        0.80      2.62 o
   6   4   8      498.53      497.15      6.86 o
   7   4   8       10.64        9.95      3.58 o
   8   4   8       88.52       75.45      5.89 o
   9   4   8       58.31       70.81      6.74 o
  -5   5   8      192.97      203.44      6.50 o
  -4   5   8        6.29        3.04      4.10 o
  -3   5   8       72.82       71.54      3.93 o
  -2   5   8      762.45      752.68      6.27 o
  -1   5   8       52.76       51.85      2.58 o
   0   5   8      494.68      489.85      5.73 o
   1   5   8      192.03      187.00      3.41 o
   2   5   8     1891.08     1846.33      9.98 o
   3   5   8      869.42      857.58      6.76 o
   4   5   8        0.57        2.48      2.56 o
   5   5   8      558.07      566.81      5.33 o
   6   5   8        0.58        1.37      3.56 o
   7   5   8      159.84      148.24      4.33 o
   8   5   8      171.81      186.54      6.16 o
   9   5   8       13.17        5.34      6.09 o
  -5   6   8        3.90       -0.09      5.27 o
  -4   6   8        8.86        4.49      4.24 o
  -3   6   8      227.35      223.74      4.91 o
  -2   6   8       41.43       40.18      3.70 o
  -1   6   8     1093.44     1134.68      7.60 o
   0   6   8       15.76       18.82      2.49 o
   1   6   8      336.12      363.78      4.77 o
   2   6   8     1769.68     1784.21      8.75 o
   3   6   8      351.92      338.31      5.59 o
   4   6   8      192.64      186.66      3.80 o
   5   6   8       12.30        7.64      3.66 o
   6   6   8       83.71       75.51      4.31 o
   7   6   8      138.20      148.55      4.75 o
   8   6   8       63.70       56.85      5.38 o
   9   6   8      124.13      125.73      6.62 o
  -5   7   8       87.98       86.86      6.68 o
  -4   7   8      263.88      277.41      6.11 o
  -3   7   8       65.55       62.94      4.21 o
  -2   7   8     1372.17     1346.72      8.63 o
  -1   7   8        5.67        3.27      3.57 o
   0   7   8      635.09      631.17      6.21 o
   1   7   8      751.60      724.44      6.16 o
   2   7   8       61.68       57.92      2.49 o
   3   7   8      259.32      254.06      4.63 o
   4   7   8      196.86      195.42      5.07 o
   5   7   8      357.79      353.22      6.20 o
   6   7   8      124.67      125.19      4.44 o
   7   7   8      146.09      126.73      4.87 o
   8   7   8      119.15      134.81      6.03 o
  -4   8   8       34.27       40.44      5.53 o
  -3   8   8      571.75      581.16      7.35 o
  -2   8   8       55.17       46.43      4.16 o
  -1   8   8      356.16      367.09      5.86 o
   0   8   8        7.18       11.63      3.89 o
   1   8   8       28.50       25.24      3.86 o
   2   8   8      334.88      326.73      5.14 o
   3   8   8      124.03      122.01      4.13 o
   4   8   8      574.31      564.89      7.06 o
   5   8   8       96.35       97.54      4.89 o
   6   8   8       63.88       55.81      4.68 o
   7   8   8       30.44       37.78      5.32 o
   8   8   8       10.74       10.93      5.48 o
  -3   9   8        3.37        2.47      5.10 o
  -2   9   8      261.11      267.44      7.11 o
  -1   9   8      123.24      117.49      4.91 o
   0   9   8       65.42       57.55      4.67 o
   1   9   8      582.20      575.55      6.71 o
   2   9   8       12.42       14.25      3.72 o
   3   9   8      656.18      658.10      6.60 o
   4   9   8       20.83       23.36      4.39 o
   5   9   8       24.66       22.16      4.58 o
   6   9   8      331.61      333.91      7.68 o
   7   9   8        1.27       -0.46      6.29 o
  -3  10   8      342.61      341.78      8.31 o
  -2  10   8      196.27      202.75      7.37 o
  -1  10   8       14.56       14.28      5.66 o
   0  10   8      359.79      354.87      7.01 o
   1  10   8      201.50      187.07      4.79 o
   2  10   8      568.78      569.78      6.72 o
   3  10   8      153.30      157.48      5.25 o
   4  10   8      260.54      283.54      7.31 o
   5  10   8      249.22      242.96      7.77 o
   6  10   8        6.74        4.63      5.83 o
   7  10   8      114.20      111.98      7.09 o
  -1  11   8      462.33      459.89      9.93 o
   0  11   8        5.20        7.07      8.20 o
   1  11   8      101.67      100.79      7.14 o
   2  11   8       21.25       14.33      6.58 o
   3  11   8       17.76       18.82      5.96 o
   4  11   8       52.63       49.76      6.83 o
   5  11   8        0.49        3.62      5.74 o
   6  11   8      159.42      158.86      7.61 o
   1  12   8       10.85        8.09      7.48 o
   2  12   8      186.23      209.30      8.62 o
   3  12   8      318.67      322.53     11.84 o
   4  12   8       12.65       10.38      8.39 o
   1  -5   9        4.23        2.57      6.75 o
   2  -5   9        4.00        6.50      6.21 o
  -1  -4   9       53.07       67.83      7.78 o
   0  -4   9       20.19       14.05      5.44 o
   1  -4   9       93.58       91.45      6.45 o
   2  -4   9        3.12        2.71      6.10 o
   3  -4   9       69.10       47.43      6.44 o
   4  -4   9      126.26      131.83      7.22 o
  -3  -3   9        5.78        5.38      7.85 o
  -2  -3   9      129.09      139.16      8.31 o
  -1  -3   9        1.90        3.70      6.72 o
   0  -3   9      140.30      141.87      6.71 o
   1  -3   9        5.10        5.57      5.72 o
   2  -3   9      151.01      127.81      6.96 o
   3  -3   9      141.14      137.39      6.92 o
   4  -3   9        5.83        6.41      6.05 o
   5  -3   9      148.24      150.15      7.22 o
   6  -3   9       41.21       39.53      6.37 o
  -3  -2   9      116.65      123.40      8.91 o
  -2  -2   9        3.10        3.70      7.20 o
  -1  -2   9      363.78      349.00     10.45 o
   0  -2   9       61.48       55.22      5.62 o
   1  -2   9        3.44        4.57      5.27 o
   2  -2   9      168.56      179.91      7.06 o
   3  -2   9       58.87       52.56      6.21 o
   4  -2   9      370.82      386.66      8.96 o
   5  -2   9        0.98       -1.31      6.33 o
   6  -2   9       44.60       41.46      6.14 o
   7  -2   9       33.17       40.43      6.38 o
  -4  -1   9       36.15       42.36      9.42 o
  -3  -1   9        2.43        1.70      7.30 o
  -2  -1   9      395.18      370.81     10.23 o
  -1  -1   9       31.30       24.95      5.73 o
   0  -1   9        0.98        1.65      4.73 o
   1  -1   9        2.21        5.55      4.65 o
   2  -1   9        1.70        3.18      5.56 o
   3  -1   9      744.03      726.30     16.60 o
   4  -1   9       31.88       29.97      5.64 o
   5  -1   9      229.48      232.47      7.56 o
   6  -1   9       16.48       22.84      6.37 o
   7  -1   9       11.70        9.71      5.89 o
  -4   0   9        4.53        2.13      9.58 o
  -3   0   9      130.22      144.57      8.42 o
  -2   0   9       41.64       38.03      5.24 o
  -1   0   9      151.32      148.41      5.65 o
   0   0   9      156.10      160.71      5.78 o
   1   0   9       63.42       52.27      4.38 o
   2   0   9      691.24      669.56      8.41 o
   3   0   9        1.17        1.43      4.14 o
   4   0   9      283.56      287.50      5.02 o
   5   0   9      213.63      235.15      5.94 o
   6   0   9       25.98       20.53      5.13 o
   7   0   9      236.51      243.14      7.16 o
   8   0   9        3.56        5.66      7.24 o
  -5   1   9       17.44       22.52      9.38 o
  -4   1   9      161.16      165.42      7.55 o
  -3   1   9      157.76      153.19      7.03 o
  -2   1   9      299.48      293.97      9.25 o
  -1   1   9      300.04      307.63      6.50 o
   0   1   9        8.18        5.66      3.46 o
   1   1   9      665.91      689.77      9.39 o
   2   1   9       37.68       36.99      3.71 o
   3   1   9      860.73      830.36     11.59 o
   4   1   9      152.65      156.98      3.62 o
   5   1   9        0.59        2.79      3.86 o
   6   1   9       54.52       74.45      5.40 o
   7   1   9       37.65       36.18      5.25 o
   8   1   9       24.36       24.38      6.15 o
  -5   2   9       63.86       71.78      7.00 o
  -4   2   9        9.51        9.57      6.30 o
  -3   2   9      147.76      154.72      6.16 o
  -2   2   9      364.11      370.34      7.26 o
  -1   2   9      319.59      328.94      6.22 o
   0   2   9     1157.26     1213.42     13.33 o
   1   2   9       30.56       27.17      3.63 o
   2   2   9      336.95      324.73      4.55 o
   3   2   9      225.17      216.71      4.60 o
   4   2   9       18.84       18.28      2.87 o
   5   2   9      124.24      141.09      4.36 o
   6   2   9       25.91       26.46      4.22 o
   7   2   9      218.82      206.17      6.67 o
   8   2   9       28.52       32.05      6.45 o
  -5   3   9        1.28       -1.01      5.83 o
  -4   3   9      179.29      184.91      6.37 o
  -3   3   9      546.97      530.45      7.74 o
  -2   3   9      115.78      110.30      5.63 o
  -1   3   9      759.33      767.75      7.70 o
   0   3   9      241.64      230.60      7.09 o
   1   3   9       34.90       34.14      3.31 o
   2   3   9      208.61      205.93      3.64 o
   3   3   9      155.95      136.31      3.86 o
   4   3   9      674.25      668.59      6.67 o
   5   3   9      194.29      190.23      3.97 o
   6   3   9      219.54      225.46      4.24 o
   7   3   9        0.17       -0.54      4.56 o
   8   3   9       75.38       63.54      7.05 o
   9   3   9       72.28       90.19      8.21 o
  -5   4   9      114.54      113.91      6.74 o
  -4   4   9      149.57      136.04      6.08 o
  -3   4   9       20.18       24.01      4.66 o
  -2   4   9      535.95      534.67      6.39 o
  -1   4   9       31.19       30.95      4.17 o
   0   4   9     1327.45     1339.99     16.88 o
   1   4   9      114.84      113.85      3.46 o
   2   4   9        2.17        1.14      2.90 o
   3   4   9      766.59      767.39      6.46 o
   4   4   9        8.77        7.26      3.41 o
   5   4   9      649.45      651.70      6.02 o
   6   4   9        2.31        3.43      3.67 o
   7   4   9       28.16       20.82      4.44 o
   8   4   9       71.17       77.61      6.08 o
   9   4   9       16.22       12.72      6.72 o
  -5   5   9       10.47        7.20      6.03 o
  -4   5   9       36.90       36.29      5.06 o
  -3   5   9      322.32      319.82      6.32 o
  -2   5   9        1.32       -0.59      4.44 o
  -1   5   9      315.80      323.22      6.02 o
   0   5   9       41.63       40.41      4.08 o
   1   5   9       73.64       71.51      3.29 o
   2   5   9      224.53      224.43      4.52 o
   3   5   9      252.76      254.32      5.10 o
   4   5   9      799.82      794.17      7.30 o
   5   5   9       67.41       70.44      3.94 o
   6   5   9       68.09       60.10      4.11 o
   7   5   9       93.02      111.59      4.94 o
   8   5   9        4.95       -0.13      5.25 o
   9   5   9       75.01       68.94      6.70 o
  -4   6   9      150.14      149.00      5.95 o
  -3   6   9       75.34       73.17      4.90 o
  -2   6   9      768.20      768.85      8.31 o
  -1   6   9      222.87      205.09      5.52 o
   0   6   9      277.83      272.00      6.28 o
   1   6   9      421.08      409.93      6.69 o
   2   6   9      499.18      511.03      6.27 o
   3   6   9      777.28      788.88      9.05 o
   4   6   9        3.89        3.34      4.50 o
   5   6   9      141.31      133.90      4.62 o
   6   6   9       74.07       87.02      4.55 o
   7   6   9       10.22        7.09      4.15 o
   8   6   9      231.68      232.45      7.02 o
  -4   7   9       26.69       24.86      4.88 o
  -3   7   9      374.36      380.57      6.57 o
  -2   7   9        4.53        7.78      4.73 o
  -1   7   9      342.25      329.32      6.32 o
   0   7   9      407.93      395.92      7.08 o
   1   7   9        5.56        5.06      4.60 o
   2   7   9      246.15      248.73      5.37 o
   3   7   9       36.92       37.63      4.91 o
   4   7   9     1286.11     1292.96      9.48 o
   5   7   9      220.47      237.45      5.90 o
   6   7   9       93.74       92.55      4.68 o
   7   7   9      313.92      318.94      6.08 o
   8   7   9        0.33       -1.67      6.15 o
  -3   8   9        2.28        6.97      5.28 o
  -2   8   9      131.28      141.49      5.77 o
  -1   8   9      336.23      327.70      6.52 o
   0   8   9       36.62       28.49      5.30 o
   1   8   9      522.67      538.26      7.38 o
   2   8   9       14.38       12.51      4.46 o
   3   8   9      346.11      334.74      6.17 o
   4   8   9      931.88      956.94      8.80 o
   5   8   9       63.81       63.95      5.05 o
   6   8   9       23.63       28.38      4.92 o
   7   8   9        3.69        1.00      5.31 o
   8   8   9       89.91       88.12      6.17 o
  -3   9   9      147.45      149.64      6.65 o
  -2   9   9      300.54      289.31      7.73 o
  -1   9   9       55.06       48.92      5.35 o
   0   9   9      801.08      784.04      9.26 o
   1   9   9        0.98        1.82      4.73 o
   2   9   9      268.73      286.94      6.23 o
   3   9   9      336.66      339.86      6.48 o
   4   9   9      120.46      116.32      5.16 o
   5   9   9      601.90      629.69      8.08 o
   6   9   9       35.84       38.60      5.34 o
   7   9   9      111.09      101.97      7.60 o
  -2  10   9        0.60       -1.08      6.03 o
  -1  10   9      389.63      423.68      8.23 o
   0  10   9        1.17        2.82      6.09 o
   1  10   9      213.75      227.36      6.23 o
   2  10   9       52.49       48.91      5.08 o
   3  10   9       94.50       91.22      5.49 o
   4  10   9      321.98      330.09      6.62 o
   5  10   9        1.64        0.16      5.70 o
   6  10   9        5.35        7.17      6.99 o
   0  11   9      198.36      204.67      7.24 o
   1  11   9        6.76        2.68      6.73 o
   2  11   9       38.14       35.89      7.39 o
   3  11   9      188.25      196.17      7.46 o
   4  11   9        8.73        9.21      6.52 o
   5  11   9      161.15      143.28      7.51 o
   0  -3  10       98.80       90.66      8.50 o
   1  -3  10       16.71       17.92      6.99 o
   2  -3  10      251.78      265.48      9.64 o
   3  -3  10        3.64        5.47      7.13 o
   4  -3  10        4.98        5.97      7.11 o
  -2  -2  10       34.56       38.03      9.21 o
  -1  -2  10        1.47        1.17      7.95 o
   0  -2  10       62.41       50.95      6.87 o
   1  -2  10      178.61      193.38      8.26 o
   2  -2  10        5.29        1.27      6.89 o
   3  -2  10      147.36      154.11      8.69 o
   4  -2  10        9.97        5.25      7.55 o
   5  -2  10        1.13       -1.78      7.97 o
  -3  -1  10       90.93       80.80     10.22 o
  -2  -1  10       87.47       82.54     10.22 o
  -1  -1  10       29.72       28.62      8.03 o
   0  -1  10      161.16      178.85      7.95 o
   1  -1  10        0.59        3.51      6.35 o
   2  -1  10      122.65      144.75      8.04 o
   3  -1  10        0.66       -0.84      7.92 o
   4  -1  10       63.67       61.06      7.94 o
   5  -1  10       28.98       37.21      8.60 o
   6  -1  10        7.30        4.60      8.79 o
  -3   0  10        0.17        0.04      7.46 o
  -2   0  10        9.00       10.44      7.77 o
  -1   0  10      167.13      182.29      8.85 o
   0   0  10       29.38       32.06      6.60 o
   1   0  10      431.85      419.15     11.04 o
   2   0  10       89.54       88.99      7.75 o
   3   0  10        1.31        0.49      7.12 o
   4   0  10      198.53      209.31      8.88 o
   5   0  10       40.06       29.84      7.05 o
   6   0  10      343.96      352.07     12.53 o
   7   0  10        3.56        3.98      7.12 o
  -3   1  10        7.78        9.96      6.43 o
  -2   1  10      311.20      327.52      7.53 o
  -1   1  10       53.29       54.01      5.23 o
   0   1  10      512.15      526.76      8.96 o
   1   1  10       10.74       13.51      5.40 o
   2   1  10       20.86       17.41      5.44 o
   3   1  10        4.73        9.41      5.52 o
   4   1  10       50.28       40.91      5.91 o
   5   1  10      447.46      471.09     10.57 o
   6   1  10       11.46        6.15      5.73 o
   7   1  10      132.34      134.02      7.54 o
  -4   2  10       12.73        8.21      8.20 o
  -3   2  10       82.19       75.27      6.10 o
  -2   2  10       29.51       27.10      5.51 o
  -1   2  10      392.78      414.25      7.06 o
   0   2  10       24.37       19.91      4.62 o
   1   2  10       47.00       52.68      4.48 o
   2   2  10       23.56       25.44      5.71 o
   3   2  10       42.39       39.47      5.77 o
   4   2  10      662.45      661.82      9.39 o
   5   2  10       23.23       19.08      4.12 o
   6   2  10      182.27      178.27      5.86 o
   7   2  10       32.58       45.80      5.18 o
   8   2  10        4.54        5.06      6.61 o
  -4   3  10       79.79       70.77      7.06 o
  -3   3  10        3.98        2.70      5.64 o
  -2   3  10      306.59      311.11      7.30 o
  -1   3  10       55.21       55.61      5.56 o
   0   3  10      260.22      262.79      5.98 o
   1   3  10      157.24      155.03      4.69 o
   2   3  10       15.28       12.98      4.11 o
   3   3  10      483.80      512.42      7.10 o
   4   3  10       37.77       33.19      4.69 o
   5   3  10      360.90      359.93      5.32 o
   6   3  10       14.17       20.37      3.75 o
   7   3  10        0.81       -1.56      4.13 o
   8   3  10       90.74      102.23      6.53 o
  -4   4  10        4.89        5.49      6.46 o
  -3   4  10      194.15      202.77      6.70 o
  -2   4  10       12.33       11.44      5.33 o
  -1   4  10      462.30      466.87      7.27 o
   0   4  10       77.24       74.29      4.43 o
   1   4  10       75.09       74.96      4.34 o
   2   4  10      460.05      475.27      5.32 o
   3   4  10        5.26        5.02      3.62 o
   4   4  10      689.84      669.32      6.79 o
   5   4  10      190.42      187.51      4.46 o
   6   4  10       47.71       40.97      3.90 o
   7   4  10       12.63       11.61      4.39 o
   8   4  10        1.09       -2.50      5.79 o
  -4   5  10      160.61      166.30      7.46 o
  -3   5  10        1.42        0.35      5.56 o
  -2   5  10      192.23      194.98      6.59 o
  -1   5  10      123.57      113.58      5.78 o
   0   5  10        9.84        6.12      5.14 o
   1   5  10      763.74      776.18      8.13 o
   2   5  10        5.92        4.84      3.58 o
   3   5  10      307.34      326.99      5.70 o
   4   5  10        0.30        1.81      4.08 o
   5   5  10       21.51       18.10      4.28 o
   6   5  10      206.00      228.15      5.24 o
   7   5  10       59.41       64.92      4.97 o
   8   5  10       87.48       80.12      6.09 o
  -3   6  10      192.50      203.96      6.87 o
  -2   6  10      208.47      200.34      5.95 o
  -1   6  10      140.08      135.80      6.04 o
   0   6  10      924.43      924.77      9.69 o
   1   6  10       52.37       54.29      5.27 o
   2   6  10      780.73      779.66      7.94 o
   3   6  10      138.38      135.14      5.30 o
   4   6  10        9.13        7.96      4.48 o
   5   6  10      613.33      627.46      7.45 o
   6   6  10       19.03       18.34      4.19 o
   7   6  10      263.89      255.06      5.73 o
   8   6  10        4.29        4.72      5.77 o
  -3   7  10        0.72        0.07      5.18 o
  -2   7  10       45.39       40.76      5.21 o
  -1   7  10      613.10      590.58      8.66 o
   0   7  10        1.69        3.64      5.09 o
   1   7  10      259.97      266.28      6.24 o
   2   7  10        8.43        8.01      4.39 o
   3   7  10      100.41      103.20      5.53 o
   4   7  10      192.78      197.06      5.70 o
   5   7  10      252.31      235.66      6.08 o
   6   7  10      466.41      464.00      7.38 o
   7   7  10       35.83       40.89      4.92 o
   8   7  10        0.85       -0.13      5.66 o
  -2   8  10      312.88      325.69      7.10 o
  -1   8  10        6.59        4.17      5.64 o
   0   8  10      336.93      354.09      7.41 o
   1   8  10       54.21       54.02      5.18 o
   2   8  10       53.28       50.65      4.85 o
   3   8  10      407.85      405.51      7.32 o
   4   8  10       16.43       16.48      4.67 o
   5   8  10      368.34      370.14      6.92 o
   6   8  10       42.49       46.39      5.43 o
   7   8  10       26.27       25.11      5.54 o
  -2   9  10       34.46       36.02      6.32 o
  -1   9  10      418.18      436.89      8.29 o
   0   9  10       25.41       21.81      5.69 o
   1   9  10      263.94      262.61      6.38 o
   2   9  10      148.57      147.48      5.70 o
   3   9  10        5.68        3.34      5.12 o
   4   9  10      263.58      265.34      6.22 o
   5   9  10       61.00       60.86      5.44 o
   6   9  10      334.86      308.85      6.96 o
  -1  10  10       11.04       13.65      6.81 o
   0  10  10      117.75      119.28      7.33 o
   1  10  10      167.98      167.97      6.34 o
   2  10  10       10.15        9.05      5.15 o
   3  10  10      314.60      313.84      6.93 o
   4  10  10        6.51        7.94      5.18 o
   5  10  10       11.53        8.63      5.40 o
   6  10  10       44.86       43.10      6.03 o
   1  11  10       27.23       26.96      6.56 o
   2  11  10      198.94      189.92      8.08 o
   3  11  10       11.43       13.34      5.93 o
   4  11  10      165.19      157.80      6.93 o
   1  -2  11        0.31        2.07      7.68 o
   2  -2  11       88.27       93.53      8.70 o
   3  -2  11        0.22        1.33      7.82 o
   0  -1  11        4.13        2.23      8.10 o
   1  -1  11       89.79       97.87      8.09 o
   2  -1  11       28.92       25.31      7.59 o
   3  -1  11       16.93       16.20      7.31 o
   4  -1  11       86.44      103.44      8.31 o
   5  -1  11        1.65       -1.77      9.50 o
  -1   0  11        1.56       -3.08      7.76 o
   0   0  11      161.22      152.72      9.02 o
   1   0  11        1.68        4.78      6.47 o
   2   0  11       27.10       23.81      7.57 o
   3   0  11       97.38      117.31      8.46 o
   4   0  11        0.25       -1.72      7.68 o
   5   0  11      381.04      390.81     12.81 o
   6   0  11        0.01       -1.16      8.94 o
  -2   1  11       22.99       19.28      7.70 o
  -1   1  11      261.99      277.60     12.95 o
   0   1  11       76.98       74.47      7.35 o
   1   1  11       44.55       43.88      7.70 o
   2   1  11       72.27       84.91      8.40 o
   3   1  11        2.12        1.36      7.14 o
   4   1  11      198.00      215.26      9.28 o
   5   1  11        0.15       -0.14      6.81 o
   6   1  11       33.95       35.99     10.01 o
  -2   2  11      333.24      353.79     10.43 o
  -1   2  11        8.06       10.64      6.14 o
   0   2  11       40.36       35.88      5.63 o
   1   2  11       41.34       46.89      5.91 o
   2   2  11      150.44      150.17      6.84 o
   3   2  11      330.07      324.75      8.40 o
   4   2  11        3.00        3.98      5.77 o
   5   2  11       47.34       40.14      6.55 o
   6   2  11      107.61      105.22      8.28 o
   7   2  11        2.53        4.75      7.19 o
  -2   3  11       19.20       19.24      6.62 o
  -1   3  11        2.87       -1.46      6.15 o
   0   3  11      293.19      305.88      8.30 o
   1   3  11       62.64       62.37      5.64 o
   2   3  11      524.51      532.99      7.93 o
   3   3  11        1.32        1.47      5.43 o
   4   3  11       72.60       63.09      6.05 o
   5   3  11        4.24        6.38      6.00 o
   6   3  11       47.71       33.61      6.65 o
   7   3  11      246.12      272.03      7.00 o
  -3   4  11       29.03       27.41      6.06 o
  -2   4  11        0.98       -1.47      5.37 o
  -1   4  11       48.14       45.81      5.62 o
   0   4  11       11.64       11.23      5.37 o
   1   4  11      474.50      502.46      7.09 o
   2   4  11        0.46        0.12      4.56 o
   3   4  11      194.63      181.64      6.19 o
   4   4  11      187.86      194.13      5.81 o
   5   4  11        3.91        2.25      4.71 o
   6   4  11      205.63      213.94      5.22 o
   7   4  11        3.57        2.42      5.15 o
  -2   5  11        4.66        5.10      5.95 o
  -1   5  11       11.15       10.97      5.58 o
   0   5  11      684.89      691.97     12.22 o
   1   5  11      119.65      116.54      6.24 o
   2   5  11      556.51      547.58     10.69 o
   3   5  11      113.04      111.77      5.09 o
   4   5  11       45.16       41.77      4.66 o
   5   5  11       92.05      108.72      4.94 o
   6   5  11        7.84        6.28      4.76 o
   7   5  11      161.81      163.68      6.60 o
  -2   6  11       11.13       15.67      5.86 o
  -1   6  11      599.14      612.40     10.00 o
   0   6  11        9.57        6.84      5.32 o
   1   6  11      284.70      287.61      6.50 o
   2   6  11       43.25       46.23      5.56 o
   3   6  11        7.90        9.80      4.56 o
   4   6  11       91.62       97.89      5.37 o
   5   6  11       63.52       64.90      5.41 o
   6   6  11      277.55      271.02      6.46 o
   7   6  11      137.26      143.20      6.13 o
  -2   7  11      114.62       99.55      6.70 o
  -1   7  11       36.69       35.99      5.96 o
   0   7  11      396.44      410.90      8.04 o
   1   7  11       64.32       56.99      5.53 o
   2   7  11        1.38       -1.77      5.28 o
   3   7  11       48.91       52.79      5.46 o
   4   7  11        5.45        3.86      4.83 o
   5   7  11      279.73      282.97      6.57 o
   6   7  11       49.31       50.02      5.55 o
   7   7  11       31.85       24.37      5.34 o
  -1   8  11      305.09      311.09      7.89 o
   0   8  11      121.39      135.74      6.67 o
   1   8  11       44.18       38.74      5.23 o
   2   8  11      270.74      283.10      7.31 o
   3   8  11       17.03       20.99      5.65 o
   4   8  11      313.99      307.09      6.75 o
   5   8  11        0.23       -0.42      5.19 o
   6   8  11      176.26      162.21      6.35 o
   0   9  11      104.34      108.49      6.69 o
   1   9  11      373.74      383.64      7.96 o
   2   9  11        7.49        7.50      5.58 o
   3   9  11      188.92      196.88      6.78 o
   4   9  11        4.93        3.42      5.13 o
   5   9  11       47.54       44.83      5.87 o
   6   9  11       20.05       22.20      5.52 o
   1  10  11       14.42       18.36      5.78 o
   2  10  11      169.66      152.99      6.51 o
   3  10  11       21.47       21.66      5.71 o
   4  10  11       24.19       25.50      5.66 o
   2   0  12      216.79      238.16      8.93 o
   3   0  12        0.13        2.83      7.90 o
   0   1  12        0.05       -1.08      7.78 o
   1   1  12      143.57      155.74      8.47 o
   2   1  12       12.21       11.81      7.31 o
   3   1  12      104.88      117.29      9.05 o
   4   1  12        2.41        0.40      7.58 o
   0   2  12       77.13       81.30      8.86 o
   1   2  12        5.85        2.59      6.16 o
   2   2  12      144.36      141.33      8.04 o
   3   2  12        8.64       15.03      7.36 o
   4   2  12       33.20       31.86      7.93 o
   5   2  12       54.68       63.40      7.58 o
  -1   3  12      173.22      178.46      9.37 o
   0   3  12        7.78        7.48      7.40 o
   1   3  12      166.78      164.03      7.17 o
   2   3  12       32.65       28.50      5.94 o
   3   3  12        6.88        9.33      5.64 o
   4   3  12       51.83       71.73      6.53 o
   5   3  12        0.87       -1.76      6.46 o
   6   3  12      202.03      209.42      8.31 o
  -1   4  12        0.22       -2.99      6.84 o
   0   4  12      221.11      212.02      8.14 o
   1   4  12        8.02        9.60      6.85 o
   2   4  12      104.64      102.20      6.02 o
   3   4  12      194.33      195.52      6.72 o
   4   4  12        4.10        2.73      5.66 o
   5   4  12       64.05       67.60      5.87 o
   6   4  12        6.53        5.50      6.30 o
  -1   5  12       78.81       76.12      7.12 o
   0   5  12       40.48       29.05      6.80 o
   1   5  12      135.07      126.88      7.39 o
   2   5  12      204.46      205.42      6.63 o
   3   5  12       56.22       55.79      5.31 o
   4   5  12       26.05       29.85      5.40 o
   5   5  12       15.56       10.86      5.63 o
   6   5  12      118.30      100.98      6.66 o
  -1   6  12       57.46       59.81      7.41 o
   0   6  12       46.30       41.24      7.08 o
   1   6  12       30.63       28.78      6.62 o
   2   6  12        0.58       -1.12      6.03 o
   3   6  12      264.66      293.94      7.97 o
   4   6  12       12.77       11.11      6.72 o
   5   6  12      126.57      114.96      6.59 o
   6   6  12       68.28       74.31      6.03 o
   0   7  12       10.31       10.69      6.57 o
   1   7  12        3.21        2.64      5.71 o
   2   7  12      278.04      289.58      7.66 o
   3   7  12        9.38       10.49      5.53 o
   4   7  12      428.67      409.25      7.85 o
   5   7  12       49.80       48.51      6.32 o
   6   7  12       10.38        4.12      5.66 o
   1   8  12      513.28      502.69      9.36 o
   2   8  12       15.63       11.86      6.55 o
   3   8  12      185.04      187.40      6.76 o
   4   8  12       51.03       55.97      6.49 o
   5   8  12        2.37       -0.19      5.79 o
   2   9  12      286.10      305.39      8.31 o
   3   9  12       16.64       13.59      6.12 o
   4   9  12       23.95       21.65      5.75 o
   2   4  13      207.05      203.55      8.16 o
   3   4  13       32.06       23.33      6.36 o
   2   5  13        4.76        3.13      7.16 o
   3   5  13       51.23       44.62      6.42 o
   3   6  13        9.73        6.02      7.21 o
 
